# Supplementary material for: A Large-Scale Sequencing-Based Survey of Plasmids in Listeria monocytogenes Reveals Global Dissemination of Plasmids
Source: Front Microbiol. 2021 Mar 12;12:653155. doi: 10.3389/fmicb.2021.653155 (PMC7994336; doi:10.3389/fmicb.2021.653155)
Supplement: Supplementary file 12 [file Table_1.XLSX]

## Sheet: ST1
Supplementary Table 2: List of L. monocytogenes strains included in this study. Strains are sorted by MLST ST
ST1
Isolate Name	Country	Year	Source	ST	Study Accession #	# of Contigs
PHAC_10-0809	Canada	1981	Human	1	CP007167	1
PHAC_81-0558	Canada	1981	Human	1	CP007525	1
PHAC_81-0592	Canada	1981	Human	1	CP007526	1
81-0861	Canada	1981	Human	1	GCA_000513615.1	1
J1-108	Canada	1981	Coleslaw	1	NC_021825.1	1
TS27/L4738/DD6304	Canada	1981	Coleslaw	1	PDAL01	25
LL195	Switzerland	1983	Human	1	HF558398.1	1
TS26/L4742/DD6303	USA	1984	Coleslaw	1	PDAJ01	23
4b F2365	USA	1985	Cheese	1	AE017262	1
NCTC11994	United Kingdom	1986	Unknown	1	UGPH01	2
A5	Canada	1990	Food	1	MDRB01	19
PHAC_02-1289	Canada	2002	Human	1	CP007460	39
02-1103	Canada	2002	Human	1	GCA_002213885.1	31
02-1792	Canada	2002	Human	1	GCA_002213945.1	20
CFSAN045869	Italy	2003	Cheese	1	NXWT01	16
CFSAN044774	Italy	2003	environmental swab	1	NYDG01	38
CFSAN044801	Italy	2004	environment	1	NYCF01	40
CFSAN044795	Italy	2004	cheese	1	NYCL01	33
CFSAN044793	Italy	2004	sausage (pork)	1	NYCN01	30
LM05-00008	France	2005	Human	1	CYUP01	1
LM05-00172	France	2005	Human	1	CYUS01	1
CFSAN049227	Italy	2005	clinical	1	NYIJ01	26
LM07-00596	France	2007	Human	1	CYVI01	1
18C07	New Zealand	2008	Food - mussel (final product)	1	FUJG01	19
CFSAN049188	Italy	2008	wild boar	1	NXQF01	22
CFSAN049187	Italy	2008	wild boar	1	NXQG01	18
T1-023	Chile	2008	Blood	1	PVVI01	22
T1-024	Chile	2008	Blood	1	PVVJ01	24
T1-028	Chile	2008	Blood	1	PVVN01	24
25D07	New Zealand	2009	Factory	1	FUJR01	14
Lm88	Canada	2009	Food	1	MDPF01	22
Lm77	Canada	2009	Food	1	MDPI01	21
Lm69	Canada	2009	Environmental	1	MDPJ01	20
T1-042	Chile	2009	Cheese	1	PVVY01	24
T1-006	Chile	2010	Blood	1	PVUT01	22
T1-007	Chile	2010	Blood	1	PVUU01	61
T1-025	Chile	2010	Blood	1	PVVK01	22
T1-031	Chile	2010	Human	1	PVVQ01	29
T1-033	Chile	2010	Blood	1	PVVR01	23
T1-043	Chile	2010	Blood	1	PVVZ01	21
15KSM	Austria	2010	Production and packaging	1	JYOT01	41
32B03	New Zealand	2011	Factory	1	FUKC01	21
Lm225	Switzerland	2011	Carcasses	1	MDPX01	25
Lm224	Switzerland	2011	Carcasses	1	MDPY01	29
CFSAN046032	Italy	2011	raw milk	1	NXSP01	11
CFSAN046016	Italy	2011	Cheese	1	NXTF01	16
T1-008	Chile	2011	Cerebrospinal fluid	1	PVUV01	24
T1-009	Chile	2011	Amniotic fluid	1	PVUW01	27
T1-010	Chile	2011	Blood	1	PVUX01	21
T1-022	Chile	2011	Blood	1	PVVH01	23
T1-041	Chile	2011	Blood	1	PVVX01	35
CFSAN046094	Italy	2012	silage	1	NXQP01	15
CFSAN046093	Italy	2012	silage	1	NXQQ01	19
CFSAN046092	Italy	2012	silage	1	NXQR01	15
CFSAN002245	USA	2012	romaine Lettuce	1	PIPG02	25
CFSAN028902	USA	2012	raw cut vegetables	1	QOTL01	12
CFSAN028900	USA	2012	raw cut vegetables	1	QOTM01	12
CFSAN028898	USA	2012	raw cut vegetables	1	QOTN01	12
CFSAN028896	USA	2012	raw, cut celery	1	QOTO01	12
CFSAN028822	USA	2012	RTE deli meats - deli chicken	1	QOTQ01	13
PNUSAL000443	USA	2012	blood	1	QXMB01	18
MQ130026	Ireland	2013	Blood	1	MUZG01	7
MQ130029	Ireland	2013	CSF 3	1	MVED01	8
MQ130032	Ireland	2013	Blood	1	MVEE01	7
MQ130042	Ireland	2013	Pleural Swab	1	MVEG01	7
CFSAN049275	Italy	2013	CSF	1	NYGN01	29
CFSAN049243	Italy	2013	clinical	1	NYHT01	25
NTSN	China	2013	Sheep brain	1	NZ_CP009897.1	1
L970	Ireland	2013	Food production	1	PJJD01	8
PNUSAL000318	USA	2013	blood, NOS	1	QXKF01	17
PNUSAL000550	USA	2013	CSF	1	QXLS01	32
PNUSAL000446	USA	2013	blood	1	QXMA01	21
NE dc2014	USA	2014	Cheese	1	CP007492.1	1
PNUSAL001157	USA	2014	clinical	1	LNSL01	30
PNUSAL001177	USA	2014	Patient; CSF (30-39)	1	MTDR01	24
PNUSAL001180	USA	2014	Patient; CSF (5-9)	1	MTDS01	17
PNUSAL001182	USA	2014	clinical	1	MTDT01	16
PNUSAL001188	USA	2014	clinical	1	MTDV01	16
MQ140025	Ireland	2014	Ear Swab	1	MVEK01	7
MQ140031	Ireland	2014	Blood	1	MVEN01	8
MQ140033	Ireland	2014	Blood	1	MVEP01	8
CFSAN045925	Italy	2014	swab	1	NXWR01	29
CFSAN045924	Italy	2014	Cheese	1	NXWS01	29
CFSAN045863	Italy	2014	meat	1	NXWY01	42
CFSAN045851	Italy	2014	milk	1	NXXK01	58
CFSAN049318	Italy	2014	clinical	1	NYEW01	25
CFSAN049312	Italy	2014	clinical	1	NYFC01	24
CFSAN049307	Italy	2014	clinical	1	NYFH01	30
CFSAN049305	Italy	2014	blood/CSF	1	NYFJ01	34
CFSAN049303	Italy	2014	clinical	1	NYFL01	26
CFSAN049297	Italy	2014	clinical	1	NYFR01	35
CFSAN049252	Italy	2014	CSF	1	NYHK01	25
CFSAN049245	Italy	2014	clinical	1	NYHR01	34
CFSAN049240	Italy	2014	clinical	1	NYHW01	20
944	Ireland	2015	cheese	1	LJPD01	10
2993	Australia	2015	dairy food production facility	1	LJPF01	13
MOD1_LS271	USA	2015	patient	1	LNNQ01	28
MOD1_LS41	USA	2015	placenta	1	LNOC01	14
MOD1_LS50	USA	2015	placenta	1	LNOE01	21
FDA00008711	USA	2015	granny smith apples	1	LNPM01	11
FDA00008712	USA	2015	granny smith apples	1	LNPN01	19
FDA00008714	USA	2015	granny smith apples	1	LNPP01	18
FDA00008715	USA	2015	granny smith apples	1	LNPQ01	18
CFSAN049265	Italy	2015	blood	1	NYGX01	26
CFSAN049258	Italy	2015	blood	1	NYHE01	32
CFSAN049248	Italy	2015	blood	1	NYHO01	34
L2113	Ireland	2015	Food production	1	PJJE01	11
981891	Netherlands	2016	CSF	1	FFEO01	8
991238	Netherlands	2016	CSF	1	FFER01	9
2070813	Netherlands	2016	CSF	1	FFFD01	10
2094422	Netherlands	2016	CSF	1	FFFU01	16
2103013	Netherlands	2016	CSF	1	FFGA01	12
981891 II	Netherlands	2016	Blood	1	FFGJ01	12
991238 II	Netherlands	2016	Blood	1	FFGL01	11
2070813 II	Netherlands	2016	Blood	1	FFHA01	9
2082148 II	Netherlands	2016	Blood	1	FFHH01	16
CFSAN026593	USA	2016	Irrigation water	1	LSPV01	70
PNUSAL001142	USA	2016	Blood	1	LYVE01	1
PNUSAL001981	USA	2016	clinical/host-associated	1	MTRI01	36
CFSAN044773	Italy	2016	Cheese	1	NYDH01	26
CFSAN049319	Italy	2016	clinical	1	NYEV01	32
CFSAN049264	Italy	2016	blood	1	NYGY01	30
LS411	USA	2017	cheese	1	MTRR01	13
CDPHFDLB-F09M01172	USA	2017	Turkey chese sandwich	1	NYQV01	13
LMJF5203	Switzerland	2018	brain	1	CP033612	1
FBUNT	Argentina	2018	cerebrospinal fluid	1	PVZU01	7
p957-8	Canada	2018	Slaughterhouse-environment	1	PXXJ01	34
2015TE32263	Italy	2018	blood	1	PYGO01	7
2015TE27043	Italy	2018	blood	1	PYGP01	5
2015TE17781-4	Italy	2018	blood	1	PYGQ01	5
LM-F-37	Canada	2018	Coleslaw	1	QABJ01	13
LM-F-101	Canada	2018	food	1	QADA01	14
LM-F-137	Canada	2018	food	1	QADX01	19
LM-F-140	Canada	2018	food	1	QADY01	18
N13-1079	Switzerland	2018	blood	1	QYEC01	24
N13-0987	Switzerland	2018	blood	1	QYEF01	17
N12-2378	Switzerland	2018	blood	1	QYFI01	18
N12-1730	Switzerland	2018	femorotibial joint	1	QYFP01	21
N11-2747	Switzerland	2018	blood	1	QYHE01	21
N11-2292	Switzerland	2018	blood	1	QYHP01	28
PNUSAL004162	USA	2018	Clinical	1	QZCM01	82
PNUSAL004002	USA	2018	Clinical	1	QZPV01	36
PNUSAL004012	USA	2018	Clinical	1	QZQA01	10
PNUSAL004007	USA	2018	Clinical	1	QZQB01	22
PNUSAL004010	USA	2018	Clinical	1	QZQC01	52
PNUSAL003989	USA	2018	Clinical	1	QZQD01	38
PNUSAL004009	USA	2018	Clinical	1	QZQE01	66
PNUSAL004037	USA	2018	Clinical	1	QZQT01	14
PNUSAL004023	USA	2018	blood	1	RCPO01	30
PNUSAL004069	USA	2018	wound	1	RCPY01	14
PNUSAL004054	USA	2018	blood	1	RCQC01	10
PNUSAL004059	USA	2018	blood	1	RCQE01	75
N12-1996	Switzerland	2018	cheese	1	RDSZ01	17
FDA00005560	Mexico	2018	mexican white cheese	1	REJB01	42
PNUSAL004090	USA	2018	blood	1	REJZ01	20
FDA00005423	USA	2018	swab	1	RELB01	18
J2933	USA	2018	Clinical	1	RELO01	26
PNUSAL004088	USA	2018	Clinical	1	RELS01	53
J3552	USA	2018	Clinical	1	RELT01	23
PNUSAL004075	USA	2018	Clinical	1	REMB01	38
PNUSAL004128	USA	2018	blood	1	REOC01	53
PNUSAL004145	USA	2018	Clinical	1	REPM01	89
PNUSAL004140	USA	2018	Clinical	1	REPN01	31
PNUSAL003060	USA	2018	Clinical	1	REPQ01	19
PNUSAL004014	USA	2018	Clinical	1	REQC01	41
PNUSAL004112	USA	2018	Clinical	1	REQE01	39
PNUSAL004117	USA	2018	Clinical	1	REQV01	64
PNUSAL004169	USA	2018	Clinical	1	RERB01	72
FLAG-41283-A	USA	2018	Cooked Ham	1	RERM01	19
FLAG-41283-B	USA	2018	Cooked Ham	1	RERN01	26
PNUSAL004164	USA	2018	Clinical	1	RESJ01	14
PNUSAL004194	USA	2018	Tuna Salad	1	RESK01	25
PNUSAL004193	USA	2018	Tuna Salad	1	RESO01	23
PNUSAL004209	USA	2018	Clinical	1	RESS01	35
FSLS4-0270	USA	2018	soil	1	RESY01	16
FSLC1-122	USA	2018	human blood, 80yr female, septicemia	1	REUJ01	27
J4791	USA	2018	human blood	1	REVB01	18
FDA00004387	USA	2018	gouda cheese	1	REWG01	79
18B08020-2	USA	2018	Deli salad-Tuna	1	REWN01	107
18B08050I-5	USA	2018	sponge	1	REWX01	102
I1803917	USA	2018	Stir Fry Mix	1	REXR01	45
FDA00013421	Venezuela	2018	Pre-Cooked Crabmeat Lump	1	REXZ01	14
PNUSAL004183	USA	2018	Summer Squash Noodles	1	REYI01	40
PNUSAL004184	USA	2018	Summer Squash Noodles	1	REYO01	86
PNUSAL004171	USA	2018	Clinical	1	REYY01	22
PNUSAL004224	USA	2018	Clinical	1	REZD01	56
PNUSAL004225	USA	2018	Clinical	1	REZE01	20
PNUSAL004227	USA	2018	Clinical	1	REZG01	23
PNUSAL004238	USA	2018	Clinical	1	REZK01	69
PNUSAL004243	USA	2018	Clinical	1	REZN01	13
PNUSAL004242	USA	2018	Clinical	1	REZQ01	28
PNUSAL004250	USA	2018	Clinical	1	REZV01	73
PNUSAL004254	USA	2018	Clinical	1	RFAA01	70
PNUSAL004259	USA	2018	Clinical	1	RFAC01	19
PNUSAL004267	USA	2018	Clinical	1	RFAG01	46
PNUSAL004226	USA	2018	Clinical	1	RFAI01	29
PNUSAL004245	USA	2018	Clinical	1	RFAJ01	22
PNUSAL004260	USA	2018	Clinical	1	RFAL01	13
PNUSAL004262	USA	2018	Clinical	1	RFAM01	19
PNUSAL004265	USA	2018	Clinical	1	RFAU01	34
PNUSAL003835	USA	2018	blood	1	RLMK01	23
PNUSAL004432	USA	2018	Clinical	1	RLPA01	20
PNUSAL004492	USA	2018	Clinical	1	RMTY01	88
PNUSAL004480	USA	2018	Clinical	1	RNCZ01	63
PNUSAL004489	USA	2018	Clinical	1	RNDQ01	17
FDA00013552	USA	2018	environmental swab	1	ROJV01	277
PNUSAL004466	USA	2018	Clinical	1	RORH01	14
FDA00013538	USA	2018	environmental swab	1	ROTY01	83
FDA00013540	USA	2018	environmental swab	1	ROUC01	127

## Sheet: ST2
Supplementary Table 2: List of L. monocytogenes strains included in this study. Strains are sorted by MLST ST
ST2
Isolate Name	Country	Year	Source	ST	Study Accession #	# of Contigs
MOD1_LS267	United States	1994	patient	2	LNNM01	25
MOD1_LS268	United States	1994	patient	2	LNNN01	28
MOD1_LS269	United States	1994	patient	2	LNNO01	25
MOD1_LS270	United States	1994	patient	2	LNNP01	20
MOD1_LS272	United States	1994	patient	2	LNNR01	45
MOD1_LS275	United States	1994	patient	2	LNNS01	33
MOD1_LS276	United States	1994	patient	2	LNNT01	22
HPB2262	Italy	1997	Human	2	AATL02	1
FSL_F2_091	United States	1999	human blood, 55yr male septicemia	2	RETZ01	24
FS_LF2_661	United States	2001	human blood, 82yr female septicemia	2	REUU01	32
CFSAN044763	Italy	2003	Swine frankfurters	2	NYDP01	22
CFSAN044733	Italy	2003	Minced meat	2	NYEP01	30
FSL_F3_566	United States	2003	human blood, 56yr female, septicemia	2	REUT01	19
FSL_F8_0076	United States	2004	Sausage plant	2	JOWC01	25
FSL_F8_0081	United States	2004	Sausage plant	2	JOWD01	24
FSL_F8_0114	United States	2004	Sausage plant	2	JOWE01	28
CFSAN049229	Italy	2004	Cerebrospinal fluid	2	NYIH01	38
356_04	Poland	2004	cerebrospinal fluid	2	QPLL01	38
CFSAN044831	Italy	2005	Environmental sample	2	NYBJ01	41
J3275	United States	2005	human blood	2	REUE01	29
10-092876-1155 LM6	Canada	2006	Environmental swab	2	CP019619	1
2011554	Netherlands	2006	CSF	2	FFEU01	11
2012187	Netherlands	2006	CSF	2	FFEV01	14
2020033	Netherlands	2006	CSF	2	FFEX01	12
2071123	Netherlands	2006	CSF	2	FFFG01	11
2080206	Netherlands	2006	CSF	2	FFFI01	12
2000688 II	Netherlands	2006	Blood	2	FFGM01	16
2012187 II	Netherlands	2006	Blood	2	FFGR01	12
2071123 II	Netherlands	2006	Blood	2	FFHC01	10
Lm212	Switzerland	2006	Sporadic Listeriosis Case	2	MDQE01	23
Lm50	Canada	2009	Food	2	MDPL01	26
FSL_R8_5257	United States	2010	Store 2	2	JOJS01	31
FSL_R8_5230	United States	2010	Store 2	2	JOWS01	40
FSL_R8_5449	United States	2010	Store 2	2	JOXB01	30
FSL_R8_5878	United States	2010	Store 28	2	JOXY01	30
FSL_R8_5884	United States	2010	Store 28	2	JOXZ01	30
FSL_R8_6024	United States	2010	Store 2	2	JOYB01	29
FSL_R8_6168	United States	2010	Store 23	2	JOYM01	29
FSL_R8_6176	United States	2010	Store 28	2	JOYN01	32
FSL_R8_6180	United States	2010	Store 28	2	JOYO01	29
FSL_R8_6220	United States	2010	Store 21	2	JOYQ01	24
FSL_R8_6313	United States	2010	Store 2	2	JOYX01	30
FSL_R8_6426	United States	2010	Store 29	2	JOZE01	29
FSL_R8_6553	United States	2010	Store 28	2	JOZJ01	28
FSL_R8_6557	United States	2010	Store 28	2	JOZK01	28
FSL_R8_6761	United States	2010	Store 23	2	JPAB01	38
FSL_R8_6808	United States	2010	Store 21	2	JPAE01	29
FSL_R8_6828	United States	2010	Store 21	2	JPAF01	24
FSL_R8_6836	United States	2010	Store 24	2	JPAG01	28
FSL_R8_6900	United States	2010	Store 23	2	JPAL01	43
FSL_R8_6963	United States	2010	Store 28	2	JPAR01	32
FSL_R8_6967	United States	2010	Store 28	2	JPAS01	29
FSL_R8_7381	United States	2010	Store 2	2	JPBH01	33
FSL_R8_7559	United States	2010	Store 21	2	JPBT01	25
FSL_R8_7676	United States	2010	Store 28	2	JPCA01	30
FSL_R8_7653	United States	2010	Store 28	2	JPIV01	30
T1-029	Chile	2010	Pork pate	2	PVVO01	19
T1-039	Chile	2010	Cerebrospinal fluid	2	PVVV01	42
LM-F-35	Canada	2010	food	2	QABH01	18
LM-F-38	Canada	2010	cheese	2	QABK01	25
LM-F-39	Canada	2010	Liquor	2	QABL01	21
LM-F-41	Canada	2010	Feta Cheese	2	QABN01	19
FDA00005562	United States	2010	environmental swabs	2	QZPI01	21
FDA00005415	United States	2010	environmental swabs	2	REKW01	17
FDA00005414	United States	2010	environmental swabs	2	RELC01	20
FSL_R8_7722	United States	2011	Store 29	2	JPCD01	29
FSL_R8_7833	United States	2011	Store 23	2	JPCL01	33
FSL_R8_7902	United States	2011	Store 28	2	JPDD01	95
FSL_R8_7881	United States	2011	Store 28	2	JPDE01	49
MOD1_LS651	United States	2011	blood	2	LNNU01	24
LM115	Malaysia	2011	Fresh fish	2	MJBU01	28
CFSAN046027	Italy	2011	Raw Milk	2	NXSU01	17
CFSAN045973	Italy	2011	Salami	2	NXUV01	43
N11-1884	Switzerland	2011	meat	2	QYHZ01	23
FDA00005576	United States	2011	swab	2	RCRT01	33
FDA00005574	United States	2011	swab	2	RCRU01	33
FDA00005575	United States	2011	swab	2	RCRV01	31
FDA00005457	United States	2011	swab	2	RCSC01	33
FDA00005172	United States	2011	swab	2	REVT01	34
Lm_1824	Italy	2012	Cheese processing facility	2	AZIV01	38
LM47	Italy	2012	Food Production	2	CWKO01	98
LM29	Italy	2012	Food Production	2	CWLL01	53
LM26	Italy	2012	Food Production	2	CWLO01	105
LM28	Italy	2012	Food Production	2	CWMC01	75
LM27	Italy	2012	Food Production	2	CWMI01	66
J1-220	United States	2012	patient	2	AFBV00000000	86
CFSAN045955	Italy	2012	Ice Cream	2	NXVN01	32
CFSAN045954	Italy	2012	Salami	2	NXVO01	79
CFSAN045952	Italy	2012	Ricotta	2	NXVQ01	54
CFSAN045943	Italy	2012	RTE food	2	NXVZ01	45
CFSAN045940	Italy	2012	Pork product	2	NXWC01	49
CFSAN045936	Italy	2012	Salami	2	NXWG01	44
CFSAN045928	Italy	2012	Sauces and condiments	2	NXWO01	59
ATCC19117	Canada	2013	Unknown	2	CP013288	1
CFSAN045831	Italy	2013	Salami	2	NXYE01	122
CFSAN049239	Italy	2013	Blood sample	2	NYHX01	42
PNUSAL000108	United States	2013	CSF	2	QXKY01	43
PNUSAL000485	United States	2013	placenta	2	QXLU01	85
N13-1664	Switzerland	2013	cheese	2	QYDN01	23
CFSAN045846	Italy	2014	RTE food	2	NXXP01	53
CFSAN045845	Italy	2014	RTE food	2	NXXQ01	49
CFSAN049316	Italy	2014	Blood sample	2	NYEY01	36
CFSAN049306	Italy	2014	Blood sample	2	NYFI01	46
CFSAN049300	Italy	2014	Blood sample	2	NYFO01	36
CFSAN054108	Denmark	2015	smoked fish	2	CP028333	1
LM09-00701	France	2015	Unknown	2	CYWX01	43
LM09-00865	France	2015	Human	2	CYWY01	26
MQ150013	Ireland	2015	Blood	2	MVEZ01	14
MOD1_LS47	Unknown	2016	silage	2	LNOD01	21
N16-0479	Switzerland	2016	bacterial isolate	2	QYDD01	22
CFSAN046029	Italy	2017	Cheese	2	NXSS01	53
FDA00012124	United States	2017	environmental swab	2	RCRJ01	50
PIR00544	Switzerland	2018	Unknown	2	GCA_003032055.1	4
PIR00546	Switzerland	2018	Unknown	2	GCA_003031915.1	1
CFSAN074098	United States	2018	milk, clinical sample	2	QBEY01	28
PNUSAL004025	United States	2018	placenta	2	QZQU01	29
PNUSAL004048	United States	2018	blood	2	RCPC01	82
PNUSAL004072	United States	2018	blood	2	REKC01	52
PNUSAL004085	United States	2018	Clinical sample	2	REKT01	20
PNUSAL004208	United States	2018	Clinical sample	2	REYK01	156
PNUSAL004264	United States	2018	Clinical sample	2	RFAD01	20
PNUSAL004482	United States	2018	blood	2	RMHB01	34
NCTC12480	United Kingdom	2018	blood	2	UGPI01	2

## Sheet: ST3
Supplementary Table 2: List of L. monocytogenes strains included in this study. Strains are sorted by MLST ST
ST3
Isolate Name	Country	Year	Source	ST	Study Accession #	# of Contigs
SLCC0661	Denmark	1958	Human	3	PRJEB12548	25
CIP78-43	Germany	1966	Human	3	PRJEB12548	18
SLCC2470	Germany	1966	Human	3	PRJEB12548	18
SLCC2499	Germany	1966	Human	3	PRJEB12548	28
SLCC2545	Germany	1966	Human	3	PRJEB12548	24
SLCC2588	Germany	1967	Human	3	PRJEB12548	15
SLCC2645	Germany	1967	Human	3	PRJEB12548	21
CFSAN012735	Germany	1975	premature birth-ear	3	QUQH01	24
CFSAN012733	Germany	1984	premature birth	3	QUPX01	15
F4233	USA	1987	Human	3	JMUA01	46
A31	Canada	1990	Food	3	MDRF01	25
A147	Canada	1992	Food	3	MDOV01	285
R2-502	USA	1994	Food	3	CP006954	1
G6054	USA	1994	Human	3	JPTW01	123
Lm219	Switzerland	1999	Meat	3	MDMM01	25
Lm215	Switzerland	1999	Meat	3	MDMQ01	29
Lm213	Switzerland	1999	Meat	3	MDMR01	24
ARS-CC9223	USA	2002	dairy farm	3	AAAZAW01	24
CFSAN044761	Italy	2003	swine sausage	3	NYDQ01	32
CFSAN044751	Italy	2003	food	3	NYDZ01	53
CFSAN044729	Italy	2003	environment	3	NYET01	49
CFSAN044804	Italy	2004	dairy plant swab	3	NYCC01	35
CFSAN049228	Italy	2004	blood	3	NYII01	36
P17	Spain	2004	Poultry meat production - abbatoir	3	RXOU01	27
Lm217	Switzerland	2005	Sporadic Listeriosis Case	3	MDMO01	23
FSL J2-071	USA	2006	food	3	AARN04	79
SHL002	China	2007	Human	3	APIC01	22
CFSAN049190	Italy	2008	chamois	3	NXQD01	43
FSL N1-017	USA	2010	Food (trout in brine)	3	AARP04	79
CFSAN035172	Chile	2010	Sausage	3	PVUZ01	16
SHL008	China	2012	Human	3	APIH01	24
LM36	Italy	2012	Food Production	3	CWKN01	43
LM40	Italy	2012	Food Production	3	CWLA01	69
LM49	Italy	2012	Food Production	3	CWLC01	49
LM5	Italy	2012	Food Production	3	CWLK01	60
LM48	Italy	2012	Food Production	3	CWLM01	93
LM41	Italy	2012	Food Production	3	CWLQ01	68
LM33	Italy	2012	Food Production	3	CWLR01	52
LM50	Italy	2012	Food Production	3	CWMK01	247
LM51	Italy	2013	Food Production	3	CWMM01	277
LM73	Italy	2013	Food Production	3	CWNA01	142
LM72	Italy	2013	Food Production	3	CWNI01	367
N1-011A	USA	2013	Environment	3	GCF_000438685.2	1
CFSAN049270	Italy	2013	blood	3	NYGS01	34
N13-0437	Switzerland	2013	blood	3	QYET01	21
SLCC2482	United Kingdom	2013	unknown	3	GCA_000210795.2	1
CFSAN045853	Italy	2014	environmental swab	3	NXXI01	39
CFSAN049309	Italy	2014	blood	3	NYFF01	34
CFSAN049299	Italy	2014	clinical	3	NYFP01	25
CFSAN049292	Italy	2014	blood	3	NYFW01	31
CFSAN049287	Italy	2014	blood	3	NYGB01	35
CFSAN049280	Italy	2014	blood	3	NYGI01	34
LM07-00876	France	2015	Human	3	CYVL01	34
LM07-00948	France	2015	Unknown	3	CYVS01	25
N16-2061	Switzerland	2016	homo sapiens	3	QYDB01	15
CFSAN049193	Italy	2017	wild boar	3	NXQA01	41
CFSAN049192	Italy	2017	deer	3	NXQB01	32
PNUSAL004066	USA	2018	blood	3	RCPV01	100

## Sheet: ST4
Supplementary Table 2: List of L. monocytogenes strains included in this study. Strains are sorted by MLST ST
ST4
Isolate Name	Country	Year	Source	ST	Study Accession #	# of Contigs
DMG1500006	Australia	1995	Food	4	PRJEB11543	36
DMG1500022	Australia	1998	Food	4	PRJEB11543	69
DMG1500029	Australia	1999	Food	4	PRJEB11543	40
DMG1500033	Australia	1999	Human	4	PRJEB11543	42
DMG1500034	Australia	1999	Human	4	PRJEB11543	41
DMG1500038	Australia	2001	Human	4	PRJEB11543	43
DMG1500039	Australia	2002	Human	4	PRJEB11543	43
DMG1500040	Australia	2002	Human	4	PRJEB11543	51
DMG1500051	Australia	2008	Human	4	PRJEB11543	93
DMG1500052	Australia	2008	Human	4	PRJEB11543	144
DMG1500081	Australia	2010	Human	4	PRJEB11543	83
DMG1500168	Australia	2012	Human	4	PRJEB11543	76
DMG1500170	Australia	2012	Food	4	PRJEB11543	241
DMG1500084	Australia	2010	Human	4	PRJEB11543	90
L23-12	Austria	2012	Human	4	PRJEB12548	24
L25-13	Austria	2013	Human	4	PRJEB12548	28
MRL-1400615	Austria	2014	Human	4	PRJEB12548	18
LM-F-36	Canada	2010	food	4	QABI01	35
LM-F-40	Canada	2010	Raw Milk	4	QABM01	15
LM-F-134	Canada	2012	food	4	QADU01	13
CLIP80459	France	2013	Human	4	NC_012488.1	1
L312	France	2013	Cheese	4	NC_018642.1	1
LM05-00190	France	2015	Human	4	CYUT01	33
LM08-01408	France	2015	Unknown	4	CYWI01	34
LM09-00558	France	2015	Human	4	CYWW02	26
MQ140030	Ireland	2014	CSF 3	4	MVEM01	10
CFSAN045814	Italy	2013	salami	4	NXYV01	72
CFSAN045856	Italy	2014	milk	4	NXXF01	29
Lm214	Switzerland	1999	Meat	4	MDQD01	24
Lm222	Switzerland	2011	Carcasses	4	MDQA01	23
N12-0320	Switzerland	2012	blood	4	QYGX01	19
N12-0794	Switzerland	2012	blood	4	QYGH01	22
N13-0772	Switzerland	2013	blood	4	QYEK01	20
N13-2107	Switzerland	2013	meat	4	QYDL01	20
JF5861	Switzerland	2018	Human brain	4	LT985475	1
N2306	Switzerland	2013	Human blood	4	NZ_CP011004.1	1
FSL S4-643	United States	2002	environment	4	RETO01	24
FSL S6-0093	United States	2002	soil	4	RESU01	25
FSL S6-0095	United States	2002	soil	4	REUS01	26
ARS-CC9241	United States	2002	dairy farm	4	AAAZAG01	26
ARS-CC9242	United States	2002	dairy farm	4	AAAZDJ01	21
ARS-CC9266	United States	2007	dairy farm	4	AAAZGB01	14
07PF0776	United States	2011	Human blood	4	CP003414.1	1
CFSAN028781	United States	2013	mushrooms	4	QUPF01	16
PNUSAL000015	United States	2013	Placenta	4	QXLN01	17
CDPHFDLB-F15M04262-E098	United States	2015	Enviornmental Swab	4	NYQZ01	133
PNUSAL003996	United States	2018	retail frozen broccoli	4	QZQO01	54
PNUSAL004049	United States	2018	Clinical sample	4	RCPQ01	18
PNUSAL004120	United States	2018	blood	4	REOJ01	28
PNUSAL004121	United States	2018	vaginal sample	4	REOK01	27
PNUSAL004159	United States	2018	Clinical sample	4	REQN01	19
PNUSAL004161	United States	2018	blood	4	REQP01	15
PNUSAL004179	United States	2018	Clinical sample	4	RERX01	89
PNUSAL004258	United States	2018	blood	4	REZY01	27

## Sheet: ST5
Supplementary Table 2: List of L. monocytogenes strains included in this study. Strains are sorted by MLST ST
ST5
Isolate Name	Country	Year	Source	ST	Study Accession #	# of Contigs
MOD1_LS149	United States	1988	spinal fluid	5	QOTT01	13
FSLJ2-064	United States	1989	animal, bovine abortion (Bos taurus)	5	RETT01	15
J2-064	United States	1989	Animal tissue	5	CP006592	1
A58	Canada	1990	Food	5	MDNB01	32
A57	Canada	1990	Food	5	MDNC01	22
A45	Canada	1990	Food	5	MDOH01	22
A40	Canada	1990	Food	5	MDOJ01	21
A146	Canada	1992	Food	5	MDOW01	27
10-0810	Canada	1996	Human	5	CP007168	1
PHAC_10-0811	Canada	1996	Human	5	CP007169	1
FLAG-2965	United States	1999	Cuban Sandwich	5	QZOL01	13
FLAG-2676	United States	1999	environmental swab	5	QZOM01	19
FLAG-2967	United States	1999	Cuban Sandwich	5	QZOZ01	15
NRRL B-33300	United States	2001	environmental swab	5	QUTK01	50
FSL_L4_0404	United States	2002	Seafood plant	5	JOWI01	28
CFSAN044743	Italy	2003	swine sausage	5	NYEF01	16
CFSAN044736	Italy	2003	Swine bacon	5	NYEM01	24
CFSAN044732	Italy	2003	Swine salami	5	NYEQ01	29
FDA00005584	United States	2004	environmental swab	5	REML01	73
FDA00013223	United States	2004	Breaded Cod	5	REMT01	76
FDA00005585	United States	2004	environmental swab	5	REMU01	93
FDA00005587	United States	2004	environmental swab	5	REMZ01	78
LM05-00704	France	2005	Human	5	CYUV01	1
FSL_H5_0793	United States	2005	Other deli study	5	JOWF01	24
FDA00005535	United States	2005	swab	5	REJA01	49
05B10010F-1	United States	2005	floor drain	5	REXB01	82
05B10010K-1	United States	2005	floor drain	5	REXD01	97
05B10259H-1	United States	2005	Floor drain	5	REXF01	56
05B10259A-1	United States	2005	Deli slicer	5	REXY01	82
FSL_F6_0311	United States	2007	Other deli study*	5	JOKS01	17
FSL_F6_0312	United States	2007	Other deli study	5	JOWB01	21
SHL003	China	2008	Human	5	LVYC01	22
J5119	United States	2008	human (Homo sapiens)	5	RETL01	31
LM9-00402	France	2009	Unknown	5	CYWT01	1
L1254	United States	2009	Human	5	JNFI01	59
L1181	United States	2009	Human	5	JNGR01	42
Lm106	Canada	2009	Environmental	5	MDMB01	34
LM-F-14	Canada	2009	food	5	QAAQ01	97
FDA00005466	United States	2009	swab	5	REKG01	42
FDA00006293	United States	2009	environmental swab	5	REKV01	123
FDA00013307	United States	2009	environmental	5	REMN01	157
FDA00013306	United States	2009	environmental	5	REMS01	218
FDA00013308	United States	2009	environmental	5	REMV01	70
FDA00013305	United States	2009	environmental	5	REMX01	44
FDA00013304	United States	2009	environmental	5	RENB01	112
FDA00013309	United States	2009	environmental	5	RENC01	55
FDA00013316	United States	2009	environmental	5	REOL01	64
FDA00013311	United States	2009	environmental	5	REOM01	38
FDA00013328	United States	2009	environmental	5	REON01	243
FDA00013310	United States	2009	environmental	5	REOO01	49
FDA00013318	United States	2009	environmental	5	REOP01	80
FDA00013327	United States	2009	environmental	5	REOQ01	64
FDA00013329	United States	2009	environmental	5	REOR01	102
FDA00013331	United States	2009	environmental	5	REOS01	190
FDA00013317	United States	2009	environmental	5	REOT01	73
FDA00013319	United States	2009	environmental	5	REOU01	145
FDA00013314	United States	2009	environmental	5	REOW01	19
FDA00013330	United States	2009	environmental	5	REOX01	132
FDA00013315	United States	2009	environmental	5	REOY01	29
FDA00013312	United States	2009	environmental	5	REOZ01	36
FDA00013313	United States	2009	environmental	5	REPA01	108
FDA00013339	United States	2009	environmental	5	REWO01	97
FDA00013335	United States	2009	environmental	5	REWP01	61
FDA00013340	United States	2009	environmental	5	REWQ01	56
FDA00013336	United States	2009	environmental	5	REWS01	97
FDA00013338	United States	2009	environmental	5	REWT01	47
FDA00013333	United States	2009	environmental	5	REWU01	85
FDA00013337	United States	2009	environmental	5	REWZ01	35
FSL_R8_5081	United States	2010	Store 2	5	JOWK01	22
FSL_R8_5088	United States	2010	Store 2	5	JOWL01	20
FSL_R8_5108	United States	2010	Store 8	5	JOWO01	41
FSL_R8_5112	United States	2010	Store 8	5	JOWP01	34
FSL_R8_5119	United States	2010	Store 11	5	JOWQ01	24
FSL_R8_5124	United States	2010	Store 13	5	JOWR01	32
FSL_R8_5318	United States	2010	Store 10	5	JOWX01	29
FSL_R8_5410	United States	2010	Store 10	5	JOWZ01	26
FSL_R8_5463	United States	2010	Store 2	5	JOXC01	22
FSL_R8_5543	United States	2010	Store 3	5	JOXE01	23
FSL_R8_5559	United States	2010	Store 8	5	JOXF01	47
FSL_R8_5576	United States	2010	Store 8	5	JOXG01	47
FSL_R8_5584	United States	2010	Store 8	5	JOXH01	22
FSL_R8_5610	United States	2010	Store 21	5	JOXI01	21
FSL_R8_5686	United States	2010	Store 25	5	JOXK01	20
FSL_R8_5744	United States	2010	Store 29	5	JOXM01	26
FSL_R8_5748	United States	2010	Store 29	5	JOXN01	24
FSL_R8_5786	United States	2010	Store 16	5	JOXQ01	28
FSL_R8_5797	United States	2010	Store 18	5	JOXR01	19
FSL_R8_5809	United States	2010	Store 23	5	JOXT01	22
FSL_R8_5866	United States	2010	Store 24	5	JOXX01	18
FSL_R8_6036	United States	2010	Store 2	5	JOYD01	20
FSL_R8_6045	United States	2010	Store 10	5	JOYF01	18
FSL_R8_6112	United States	2010	Store 16	5	JOYH01	27
FSL_R8_6208	United States	2010	Store 21	5	JOYP01	18
FSL_R8_6232	United States	2010	Store 24	5	JOYR01	18
FSL_R8_6244	United States	2010	Store 24	5	JOYS01	20
FSL_R8_6257	United States	2010	Store 8	5	JOYT01	44
FSL_R8_6271	United States	2010	Store 29	5	JOYU01	26
FSL_R8_6283	United States	2010	Store 13	5	JOYV01	21
FSL_R8_6305	United States	2010	Store 2	5	JOYW01	23
FSL_R8_6317	United States	2010	Store 2	5	JOYY01	22
FSL_R8_6341	United States	2010	Store 10	5	JOZA01	31
FSL_R8_6345	United States	2010	Store 10	5	JOZB01	22
FSL_R8_6359	United States	2010	Store 7	5	JOZC01	31
FSL_R8_6446	United States	2010	Store 18	5	JOZF01	20
FSL_R8_6480	United States	2010	Store 13	5	JOZH01	29
FSL_R8_6488	United States	2010	Store 8	5	JOZI01	23
FSL_R8_6603	United States	2010	Store 16	5	JOZM01	31
FSL_R8_6617	United States	2010	Store 21	5	JOZO01	12
FSL_R8_6641	United States	2010	Store 2	5	JOZR01	14
FSL_R8_6649	United States	2010	Store 2	5	JOZS01	23
FSL_R8_6661	United States	2010	Store 2	5	JOZT01	23
FSL_R8_6721	United States	2010	Store 10	5	JOZW01	31
FSL_R8_6725	United States	2010	Store 10	5	JOZX01	23
FSL_R8_6739	United States	2010	Store 23	5	JOZZ01	23
FSL_R8_6791	United States	2010	Store 24	5	JPAD01	22
FSL_R8_6848	United States	2010	Store 24	5	JPAH01	19
FSL_R8_6870	United States	2010	Store 24	5	JPAI01	22
FSL_R8_6936	United States	2010	Store 16	5	JPAQ01	30
FSL_R8_7020	United States	2010	Store 12	5	JPAU01	18
FSL_R8_7047	United States	2010	Store 10	5	JPAW01	101
FSL_R8_7107	United States	2010	Store 8	5	JPAZ01	48
FSL_R8_7121	United States	2010	Store 29	5	JPBA01	26
FSL_R8_7133	United States	2010	Store 2	5	JPBB01	25
FSL_R8_7153	United States	2010	Store 13	5	JPBD01	31
FSL_R8_7161	United States	2010	Store 13	5	JPBE01	25
FSL_R8_7198	United States	2010	Store 17	5	JPBF01	18
FSL_R8_7460	United States	2010	Store 10	5	JPBM01	22
FSL_R8_7474	United States	2010	Store 11	5	JPBN01	98
FSL_R8_7478	United States	2010	Store 13	5	JPBO01	30
FSL_R8_7489	United States	2010	Store 26	5	JPBP01	20
FSL_R8_7493	United States	2010	Store 29	5	JPBQ01	24
FSL_R8_7534	United States	2010	Store 16	5	JPBR01	20
FSL_R8_7554	United States	2010	Store 16	5	JPBS01	20
FSL_R8_7571	United States	2010	Store 21	5	JPBU01	38
FSL_R8_7603	United States	2010	Store 24	5	JPBY01	19
FSL_R8_7635	United States	2010	Store 24	5	JPBZ01	16
CFSAN035165	Chile	2010	cerebrospinal fluid	5	PVUS01	26
CFSAN035173	Chile	2010	ice cream	5	PVVA01	30
CFSAN035194	Chile	2010	ice cream	5	PVVS01	36
LM-F-21	Canada	2010	cheese	5	QAAW01	16
LM-F-25	Canada	2010	beef	5	QAAZ01	42
LM-F-27	Canada	2010	Raw Pork	5	QABB01	15
LM-F-28	Canada	2010	Salami	5	QABC01	19
LM-F-33	Canada	2010	Sausage	5	QABG01	15
LM-F-76	Canada	2010	food	5	QACH01	26
LM-F-77	Canada	2010	food	5	QACI01	21
LM-F-78	Canada	2010	food	5	QACJ01	28
LM-F-79	Canada	2010	food	5	QACK01	39
LM-F-91	Canada	2010	ice cream	5	QACU01	39
LM-F-92	Canada	2010	Sundae	5	QACV01	27
LM-F-104	Canada	2010	Processed Cheese	5	QADD01	17
FDA00006297	United States	2010	swab	5	REWL01	92
L2663	United States	2011	Human	5	JNHA01	34
FSL_R8_7694	United States	2011	Store 18	5	JPBC01	27
FSL_R8_7786	United States	2011	Store 21	5	JPCF01	27
FSL_R8_7860	United States	2011	Store 24	5	JPCO01	20
FSL_R8_7866	United States	2011	Store 24	5	JPCP01	22
FSL_R8_9402	United States	2011	Store 10	5	JPCU01	19
FSL_R8_9398	United States	2011	Store 21	5	JPCW01	67
FSL_R8_8816	United States	2011	Store 28	5	JPCX01	27
FSL_R8_7870	United States	2011	Store 24	5	JPDF01	23
4KSM	Austria	2011	Production and packaging	5	JYOJ01	33
6KSM	Austria	2011	Cheese processing and ripening	5	JYOL01	32
Lm235	Switzerland	2011	Environment	5	MDMH01	35
p958-16	Canada	2011	Slaughterhouse-environment	5	PXWK01	15
p962-16	Canada	2011	Slaughterhouse-environment	5	PXWL01	19
p960-16	Canada	2011	Slaughterhouse-environment	5	PXWM01	19
p982-1	Canada	2011	Slaughterhouse-environment	5	PXWN01	42
p981-1	Canada	2011	Slaughterhouse-environment	5	PXWO01	24
p980-1	Canada	2011	Slaughterhouse-environment	5	PXWP01	20
p979-1	Canada	2011	Slaughterhouse-environment	5	PXWQ01	9
p977-1	Canada	2011	Slaughterhouse-environment	5	PXWS01	19
p973-1	Canada	2011	Slaughterhouse-environment	5	PXWT01	23
p972-1	Canada	2011	Slaughterhouse-environment	5	PXWU01	21
p971-1	Canada	2011	Slaughterhouse-environment	5	PXWV01	19
p970-1	Canada	2011	Slaughterhouse-environment	5	PXWW01	123
p969-1	Canada	2011	Slaughterhouse-environment	5	PXWX01	16
p968-1	Canada	2011	Slaughterhouse-environment	5	PXWY01	17
p974-1	Canada	2011	Slaughterhouse-environment	5	PXWZ01	21
p967-1	Canada	2011	Slaughterhouse-environment	5	PXXA01	36
p966-1	Canada	2011	Slaughterhouse-environment	5	PXXB01	20
p965-1	Canada	2011	Slaughterhouse-environment	5	PXXC01	22
p964-1	Canada	2011	Slaughterhouse-environment	5	PXXD01	24
p961-18	Canada	2011	Slaughterhouse-environment	5	PXXH01	52
CFSAN028697	United States	2011	cantaloupe	5	QUQC01	49
L2624	United States	2011	Cantaloupe, muskmelon	5	CP007686	1
Lm_1886	Italy	2012	Cheese processing facility	5	AZIX01	72
8KSM	Austria	2012	Washing area	5	JZBQ01	32
13KSM	Austria	2012	Washing area	5	JZCT01	28
10KSM	Austria	2012	Production and packaging	5	JZHB01	41
11KSM	Austria	2012	Cheese processing and ripening	5	JZHC01	44
CFSAN045931	Italy	2012	RTE Food	5	NXWL01	41
CFSAN045930	Italy	2012	RTE Food	5	NXWM01	53
CFSAN045927	Italy	2012	raw milk	5	NXWP01	39
33123	United States	2012	Floor Drain (86-448-196 2a)	5	QGLZ01	271
CFSAN028817	United States	2012	RTE deli meats - honey bbq chicken	5	QOTV01	37
CFSAN028815	United States	2012	RTE deli meats - ham	5	QOTW01	20
CFSAN028737	United States	2012	watermelon	5	QUPG01	33
CFSAN018401	United States	2013	boiled ham	5	QUPK01	20
CFSAN008331	United States	2013	basil	5	QUPZ01	50
PNUSAL000355	United States	2013	blood	5	QXKC01	26
PNUSAL000276	United States	2013	blood	5	QXKK01	21
PNUSAL000036	United States	2013	blood	5	QXLH01	37
PNUSAL000426	United States	2013	blood	5	QXME01	14
N13-0402	Switzerland	2013	meat	5	RDSW01	23
CFSAN006421	United States	2013	environmental swab	5	REHY01	44
CFSAN006418	United States	2013	environmental swab	5	REHZ01	79
CFSAN006424	United States	2013	environmental swab	5	REID01	52
CFSAN006419	United States	2013	environmental swab	5	REIE01	66
CFSAN006428	United States	2013	environmental swab	5	REIL01	60
CFSAN008100	United States	2014	Green Chile ingredient	5	GCF_001005925.1	1
CFSAN010068	United States	2014	cheese	5	GCF_001548635.1	2
CFSAN023459	United States	2014	white nectarines fire pearl variety	5	GCF_001548585.1	3
CFSAN049304	Italy	2014	blood	5	NYFK01	37
CDPHFDLB-F14M01635.77-4	United States	2014	enviornmental swabs	5	NYPC01	43
CDPHFDLB-F14M01635.77-3	United States	2014	enviornmental swabs	5	NYPD01	46
CDPHFDLB-F14M01635.77-2	United States	2014	enviornmental swabs	5	NYPE01	49
CDPHFDLB-F14M01635.77-1	United States	2014	enviornmental swabs	5	NYPF01	52
CDPHFDLB-F14M01612.54-2	United States	2014	enviornmental swabs	5	NYPN01	55
CFSAN012370	United States	2014	italian parsley	5	QUQJ01	32
CFSAN011015	United States	2014	fresh cheese curd	5	REWC01	30
CFSAN011017	United States	2014	fresh cheese curd	5	REWD01	22
CFSAN011018	United States	2014	fresh cheese curd	5	REWE01	38
CFSAN011016	United States	2014	fresh cheese curd	5	REWF01	22
CFSAN004302	United States	2015	uncured canadian bacon	5	QOTK01	22
FDA00009294	United States	2015	environmental swab	5	REWV01	128
CFSAN049260	Italy	2016	blood	5	NYHC01	30
CFSAN049256	Italy	2016	blood	5	NYHG01	34
CFSAN049249	Italy	2016	blood	5	NYHN01	34
574479	United States	2016	Sponge bags 2	5	QUNX01	21
LmNG1	Nigeria	2017	Leaf vegetables	5	FWPO01	25
LmNG2	Nigeria	2017	Leaf vegetables	5	FWPR01	30
CDPHFDLB-F1702031-086	United States	2017	environmental swab	5	NYMV01	40
CDPHFDLB-FM17-00159	United States	2017	environmental swab	5	PQGT01	50
CDPHFDLB-FM17-00158	United States	2017	environmental swab	5	PQGU01	48
CDPHFDLB-FM17-00137	United States	2017	environmental swab	5	PQGW01	63
CDPHFDLB-FM17-00120	United States	2017	environmental swab	5	PQHC01	52
CDPHFDLB-FM17-00118	United States	2017	environmental swab	5	PQHD01	52
CDPHFDLB-FM17-00110	United States	2017	environmental swab	5	PQHG01	33
CDPHFDLB-FM17-00092	United States	2017	environmental swab	5	PQHI01	51
CDPHFDLB-F1704007-008	United States	2017	environmental swab	5	PQHN01	31
CDPHFDLB-F1704007-002	United States	2017	environmental swab	5	PQHO01	112
FDA00012102	United States	2017	environmental swab	5	RCRC01	22
FDA00012125	United States	2017	environmental swab	5	RCRF01	16
CDPHFDLB-FM17-00109	United States	2017	environmental swab	5	REJG01	45
FDA00011944	United States	2017	environmental swab	5	REKZ01	152
FDA00011997	United States	2017	environmental swab	5	RELJ01	190
FLAG-34716	United States	2017	Swab Sub#67	5	RLJW01	39
V1747	United States	2018	food	5	PNPY01	52
V1649	United States	2018	food	5	PNQD01	21
V1569	United States	2018	food	5	PNQJ01	50
V1520	United States	2018	human	5	PNQK01	53
NRRL B-33758	United States	2018	pork blood sausage	5	QOTF01	48
FSIS21821878	United States	2018	RTE Product	5	QZOI01	121
FLAG-38214	United States	2018	Potato Salad	5	QZON01	24
FDA00013225	United States	2018	environmental	5	QZPO01	154
PNUSAL004004	United States	2018	Clinical	5	QZPX01	74
PNUSAL004019	United States	2018	Clinical	5	QZQG01	35
PNUSAL004046	United States	2018	blood	5	RCPN01	45
FDA00013227	United States	2018	environmental	5	RCRR01	170
FDA00013226	United States	2018	environmental	5	RCSH01	140
FDA00012987	United States	2018	environmental swab	5	REJK01	29
FDA00013295	United States	2018	environmental swab	5	RELG01	172
FDA00013296	United States	2018	environmental swab	5	RELH01	136
FSIS11812312	United States	2018	RTE Product	5	REPH01	60
PNUSAL004130	United States	2018	Back Room Drain	5	REPI01	29
PNUSAL004132	United States	2018	3 Bay Sink	5	REPJ01	31
PNUSAL004131	United States	2018	Slicer Drain	5	REPK01	34
PNUSAL004134	United States	2018	Clinical	5	REPS01	59
PNUSAL004133	United States	2018	Clinical	5	REPV01	28
PNUSAL004137	United States	2018	Clinical	5	REQA01	27
PNUSAL004109	United States	2018	Clinical	5	REQB01	26
PNUSAL004114	United States	2018	Clinical	5	REQG01	28
FSIS11812467	United States	2018	RTE Product	5	REQS01	74
FSIS31800845	United States	2018	RTE Product	5	RERK01	32
PNUSAL004217	United States	2018	Clinical	5	RESN01	111
PNUSAL004191	United States	2018	Clinical	5	REST01	69
FSIS31800873	United States	2018	RTE Product	5	REVE01	22
FDA00013357	United States	2018	environmental swab	5	REVG01	48
FDA00013358	United States	2018	environmental swab	5	REWI01	39
18B08050G-5	United States	2018	sponge	5	REWM01	67
PNUSAL004198	United States	2018	Clinical	5	REYM01	20
PNUSAL004218	United States	2018	swab	5	REYX01	30
PNUSAL004248	United States	2018	Clinical	5	REZH01	65
PNUSAL004477	United States	2018	Clinical	5	RLSG01	98
PNUSAL004455	United States	2018	Clinical	5	RORI01	26

## Sheet: ST6
Supplementary Table 2: List of L. monocytogenes strains included in this study. Strains are sorted by MLST ST
ST6
Isolate Name	Country	Year	Source	ST	Study Accession #	# of Contigs
A152	Canada	1992	Food	6	MDRL01	29
H7858	United States	1998	Frankfurter	6	AADR01	181
FSLF6-0366	Ecuador	1998	food hot dog	6	RETF01	29
FSLE1-201	United States	2001	soil	6	REUG01	19
J1-220	United States	2002	Human	6	CP006046	1
J1776	United States	2002	patient	6	CP006598	1
J1817	United States	2002	environmental	6	CP006599	1
J1926	United States	2002	food	6	CP006600	1
10-092876-0769 LM12	Canada	2002	Environmental sponge	6	CP019625	1
FSLN3-780	United States	2002	feces, bovine Dairy farm (Bos taurus)	6	RETP01	17
FSLN3-692	United States	2002	soil from pre-fresh heifer pasture	6	RETW01	15
CFSAN049231	Italy	2004	Pregnancy sample	6	NYIF01	131
2842STDY5753981	Netherlands	2006	CSF	6	FFEG01	13
2842STDY5753986	Netherlands	2006	CSF	6	FFEH01	14
2842STDY5753905	Netherlands	2006	CSF	6	FFFB01	13
2842STDY5753930	Netherlands	2006	CSF	6	FFFM01	9
2842STDY5753958	Netherlands	2006	CSF	6	FFFS01	15
2842STDY5753964	Netherlands	2006	CSF	6	FFFW01	15
2842STDY5753982	Netherlands	2006	Blood	6	FFGC01	19
2842STDY5753855	Netherlands	2006	Blood	6	FFGI01	10
2842STDY5753908	Netherlands	2006	Blood	6	FFGY01	14
2842STDY5753963	Netherlands	2006	Blood	6	FFHR01	12
2842STDY5753969	Netherlands	2006	Blood	6	FFHT01	11
Lm211	Switzerland	2006	Sporadic Listeriosis Case	6	MDQF01	25
IZSAM_Lm_hs2008	Italy	2008	Adult immunocompetent patient	6	CP010346	1
CFSAN044854	Italy	2008	Environmental swab	6	NYAW01	35
Lm70	Canada	2009	Environmental	6	GCF_001708865.1	25
Lm79	Canada	2009	Food	6	MDFA01	23
Lm87	Canada	2009	Food	6	MDFB01	24
Lm90	Canada	2009	Food	6	MDFC01	22
CFSAN044860	Italy	2009	Environmental swab	6	NYAR01	44
CFSAN044859	Italy	2009	Environmental swab	6	NYAS01	26
2009L-1315	United States	2009	Clinical sample	6	RELP01	17
FSL_R8_5095	United States	2010	Store 7	6	JOWM01	30
FSL_R8_5104	United States	2010	Store 10	6	JOWN01	30
FSL_R8_5237	United States	2010	Store 4	6	JOWU01	55
FSL_R8_5249	United States	2010	Store 7	6	JOWV01	28
FSL_R8_5309	United States	2010	Store 7	6	JOWW01	25
FSL_R8_5646	United States	2010	Store 22	6	JOXJ01	21
FSL_R8_5726	United States	2010	Store 27	6	JOXL01	23
FSL_R8_5805	United States	2010	Store 23	6	JOXS01	27
FSL_R8_5833	United States	2010	Store 23	6	JOXU01	35
FSL_R8_5844	United States	2010	Store 23	6	JOXV01	30
FSL_R8_5854	United States	2010	Store 24	6	JOXW01	22
FSL_R8_5975	United States	2010	Store 7	6	JOYA01	23
FSL_R8_6037	United States	2010	Store 10	6	JOYE01	29
FSL_R8_6122	United States	2010	Store 23	6	JOYI01	27
FSL_R8_6138	United States	2010	Store 23	6	JOYK01	33
FSL_R8_6160	United States	2010	Store 23	6	JOYL01	40
FSL_R8_6691	United States	2010	Store 7	6	JOZU01	34
FSL_R8_6743	United States	2010	Store 23	6	JPAA01	37
FSL_R8_6765	United States	2010	Store 23	6	JPAC01	37
FSL_R8_6896	United States	2010	Store 23	6	JPAK01	30
FSL_R8_6908	United States	2010	Store 23	6	JPAM01	53
FSL_R8_6910	United States	2010	Store 23	6	JPAN01	43
FSL_R8_6914	United States	2010	Store 23	6	JPAO01	51
FSL_R8_7097	United States	2010	Store 7	6	JPAY01	32
FSL_R8_7427	United States	2010	Store 7	6	JPBK01	23
FSL_R8_7585	United States	2010	Store 23	6	JPBV01	115
FSL_R8_7591	United States	2010	Store 23	6	JPBW01	28
FSL_R8_7599	United States	2010	Store 23	6	JPBX01	34
FSL_R8_5528	United States	2010	Store 7	6	JPIW01	18
CFSAN035179	Chile	2010	food processing environment	6	PVVF01	21
LM-F-95	Canada	2010	food	6	QACW01	25
LM-F-97	Canada	2010	food	6	QACX01	16
FSL_R8_7812	United States	2011	Store 23	6	JPCH01	26
FSL_R8_7820	United States	2011	Store 23	6	JPCI01	42
FSL_R8_7825	United States	2011	Store 23	6	JPCJ01	39
FSL_R8_7829	United States	2011	Store 23	6	JPCK01	143
FSL_R8_7842	United States	2011	Store 23	6	JPCM01	33
FSL_R8_7846	United States	2011	Store 24	6	JPCN01	33
FSL_R8_8511	United States	2011	Store 7	6	JPCY01	29
FSL_R8_8476	United States	2011	Store 21	6	JPCZ01	27
FSL_R8_8446	United States	2011	Store 28	6	JPDA01	22
Lm234	Switzerland	2011	Carcasses	6	MDPR01	21
CFSAN049224	Italy	2011	stool	6	NYIM01	22
CFSAN049215	Italy	2011	stool	6	NYIU01	26
p975-16	Canada	2011	Slaughterhouse-environment	6	PXWJ01	17
N11-2801	Switzerland	2011	blood	6	QYHD01	20
FDA00005814	United States	2011	swab	6	QZPN01	29
FDA00005456	United States	2011	swab	6	QZPP01	29
FDA00007717	United States	2011	swab	6	REVH01	22
FDA00007037	United States	2011	environmental swabs	6	REVK01	21
FDA00007038	United States	2011	environmental swabs	6	REVR01	26
FDA00005455	United States	2011	swab	6	REVV01	25
FDA00005454	United States	2011	swab	6	REVW01	24
FDA00006803	Chile	2011	langostino, frz, cooked, peeled	6	REVX01	23
FDA00006804	Chile	2011	langostino, frz, cooked, peeled	6	REVY01	23
FDA00007036	United States	2011	environmental swabs	6	REVZ01	25
J1816	United States	2012	environmental; food processing plant	6	CP006047	1
N12-0460	Switzerland	2012	Meat, meat product	6	QEMA01	19
PNUSAL000047	United States	2012	blood	6	QXLD01	16
PNUSAL000046	United States	2012	blood	6	QXLE01	16
N12-1387	Switzerland	2012	blood	6	QYFW01	22
CFSAN006122	United States	2013	Cheese	6	CP007600	1
MQ130058	Ireland	2013	Blood	6	MVEH01	8
CFSAN046098	Italy	2013	Environmental swab	6	NXQM01	43
CFSAN046095	Italy	2013	Stool	6	NXQO01	26
CFSAN045817	Italy	2013	Environmental swab	6	NXYS01	22
CFSAN045806	Italy	2013	Raw milk	6	NXZD01	36
CFSAN045802	Italy	2013	RTE food	6	NXZH01	43
CFSAN045801	Italy	2013	RTE food	6	NXZI01	52
CFSAN049268	Italy	2013	CSF	6	NYGU01	21
N13-1184	Switzerland	2013	Meat, meat product	6	QELX01	21
N13-0703	Switzerland	2013	Milk, milk product	6	QELZ01	20
CFSAN028803	United States	2013	semi soft cheese	6	QOSH01	17
CFSAN028797	United States	2013	cantaloupe	6	QOSI01	17
CFSAN028791	United States	2013	soft ripened cheese	6	QOSK01	16
PNUSAL000019	United States	2013	Placenta	6	QXLL01	25
PNUSAL000435	United States	2013	CSF	6	QXMD01	19
N13-1507	Switzerland	2013	blood	6	QYDR01	19
N13-1271	Switzerland	2013	blood	6	QYDX01	20
N13-0703	Switzerland	2013	milk	6	RDSV01	20
LM06-01023	France	2015	Human	6	CYVC01	34
LM09-00372	France	2015	Human	6	CYWR01	20
LM09-01092	France	2015	Human	6	CYXC01	34
TCD918855	South Africa	2015	Clinical sample	6	LROO01	60
MQ150005	Ireland	2015	Blood	6	MVEU01	10
MQ150012	Ireland	2015	Blood	6	MVEY01	11
CFSAN049259	Italy	2015	Blood	6	NYHD01	25
CFSAN049250	Italy	2015	Blood	6	NYHM01	25
PNUSAL001985	United States	2016	Clinical sample	6	MTRJ01	24
N16_0855	Switzerland	2016	Salad	6	QELU01	110
HM00110618	South Africa	2017	Production facility	6	QEXB01	333
YA00078529	South Africa	2017	Human blood culture	6	QEXC01	101
YA00071388	South Africa	2017	Human blood culture	6	QEXD01	222
YA00082404	South Africa	2017	Food	6	QEXE01	116
YA00079283	South Africa	2017	Human throat swab	6	QEXF01	83
YA00072733	South Africa	2017	Human blood culture	6	QEXG01	255
YA00066964	South Africa	2017	Human blood culture	6	QEXH01	124
YA00075880	South Africa	2017	Human blood culture	6	QEXI01	166
IG01149260	South Africa	2017	Human blood culture	6	QEXJ01	98
HM00108598	South Africa	2017	Food	6	QEXK01	114
FDA00012105	United States	2017	environmental swab	6	RCRD01	22
FSIS31800822	United States	2018	environmental: non-food-contact surface	6	QZCN01	34
FSIS31800823	United States	2018	environmental: non-food-contact surface	6	QZCO01	18
PNUSAL003978	United States	2018	Clinical sample	6	QZPQ01	22
PNUSAL003675	United States	2018	Clinical sample	6	QZQM01	63
PNUSAL004038	United States	2018	Clinical sample	6	RCPP01	15
PNUSAL004063	United States	2018	Blood	6	RCPU01	21
PNUSAL004061	United States	2018	Blood	6	RCPW01	54
J3590	United States	2018	unknown	6	RELV01	19
PNUSAL004084	United States	2018	Clinical sample	6	REND01	52
PNUSAL004118	United States	2018	Clinical sample	6	REPT01	13
PNUSAL004240	United States	2018	bodily fluid	6	REZW01	100
PNUSAL004463	United States	2018	CSF	6	RLCD01	159
PNUSAL004481	United States	2018	Blood	6	RMGG01	21

## Sheet: ST7
Supplementary Table 2: List of L. monocytogenes strains included in this study. Strains are sorted by MLST ST
ST7
Isolate Name	Country	Year	Source	ST	Study Accession #	# of Contigs
A514	Canada	1990	Food	7	MDNX01	22
A504	Canada	1990	Food	7	MDOD01	21
A3	Canada	1990	Food	7	MDOQ01	20
A506	Canada	1990	Food	7	MDQZ01	14
A502	Canada	1990	Food	7	MDRA01	14
A557	Canada	1991	Food	7	MDNF01	20
A550-1	Canada	1991	Food	7	MDNI01	14
A544	Canada	1991	Food	7	MDNL01	22
A537	Canada	1991	Food	7	MDNP01	33
A536	Canada	1991	Food	7	MDNQ01	19
A531	Canada	1991	Food	7	MDNS01	36
A521-3	Canada	1991	Food	7	MDNV01	20
A554	Canada	1991	Food	7	MDQL01	31
A547	Canada	1991	Food	7	MDQN01	14
FLAG-2178	USA	1999	Turkey Wrap	7	QZOO01	25
FLAG-2174	USA	1999	Turkey Breast Sandwich	7	QZOP01	90
FLAG-2175	USA	1999	Turkey Breast Sandwich	7	QZOT01	14
FLAG-3189	USA	1999	Cuban Sandwich	7	QZOV01	17
PHAC_10-0812	Canada	2000	Human	7	CP007170	1
PHAC_10-0813	Canada	2000	Human	7	CP007171	1
CFSAN068853	USA	2000	Bovine Abortion (Bos taurus)	7	REHT01	138
NRRL B-33276	USA	2001	chicken	7	QOTA01	34
FSLF2-656	USA	2001	human blood, 86yr female, septicemia	7	REUZ01	20
CFSAN049230	Italy	2002	blood	7	NYIG01	26
J2692	USA	2003	Human	7	JNGJ01	29
FSLF3-631	USA	2003	human blood, 91yr male septicemia	7	REUR01	17
FSLF6-084	USA	2004	human	7	RETN01	17
FSLR6-896	USA	2007	environmental, drain sponge	7	RETI01	18
L1846	USA	2009	Human	7	CP007688	1
Lm96	Canada	2009	Environmental	7	MDPD01	28
Lm11	Canada	2009	Environmental	7	MDPP01	18
Lm1	Canada	2009	Environmental	7	MDPQ01	23
FDA00005101	USA	2009	swab	7	REKI01	13
CFSAN035162	Chile	2010	blood	7	PVUP01	20
CFSAN035187	Chile	2010	blood	7	PVVM01	14
FDA00005433	USA	2010	swab	7	REJT01	35
L2676	USA	2011	Cantaloupe, muskmelon	7	CP007685	1
CFSAN046028	Italy	2011	cheese	7	NXST01	68
CFSAN046023	Italy	2011	cheese	7	NXSY01	21
CFSAN046021	Italy	2011	rice	7	NXTA01	14
CFSAN046014	Italy	2011	cheese	7	NXTH01	13
CFSAN046003	Italy	2011	smoked salmon	7	NXTR01	22
CFSAN049211	Italy	2011	stool	7	NYIY01	18
LM-F-131	Canada	2011	environmental	7	QADR01	15
CFSAN028795	USA	2013	regular butter	7	QOSJ01	45
CFSAN028785	USA	2013	mushrooms	7	QUPD01	34
PNUSAL000292	USA	2013	body fluid	7	QXKI01	12
PNUSAL000026	USA	2013	CSF	7	QXLI01	22
CFSAN007538	USA	2013	swab	7	REXS01	26
CFSAN007539	USA	2013	swab	7	REXT01	87
CFSAN007537	USA	2013	swab	7	REXW01	26
CFSAN007540	USA	2013	swab	7	REXX01	16
2015TE19005-1355	Italy	2014	blood	7	CP014261	1
MQ140029	Ireland	2014	Blood	7	MVEL01	8
CFSAN049234	Italy	2014	blood	7	NYIC01	15
CFSAN049233	Italy	2014	blood	7	NYID01	16
L1445	Ireland	2014	Food production	7	PJJG01	8
CFSAN018384	USA	2014	curry white meat chicken salad with walnuts	7	QUPQ01	14
2016TE340	Italy	2015	blood	7	CP028400	1
2016TE337	Italy	2015	blood	7	CP028401	1
2015TE34286	Italy	2015	blood	7	CP028404	1
2015TE24980	Italy	2015	unknown	7	CP028405	1
2015TE24968	Italy	2015	blood	7	CP028406	1
2015TE22590	Italy	2015	blood	7	CP028407	1
2015TE17781-9	Italy	2015	blood	7	CP028408	1
2015TE17781-8	Italy	2015	cerebrospinal fluid	7	CP028409	1
2015TE17781-7	Italy	2015	blood	7	CP028410	1
2015TE17781-6	Italy	2015	blood	7	CP028411	1
2015TE17781-5	Italy	2015	blood	7	CP028412	1
2015TE17781-3	Italy	2015	blood	7	CP028413	1
LM09-00261	France	2015	Human	7	CYWN01	31
CDPHFDLB-F15M04137-P015P2	USA	2015	Mushrooms	7	NYOH01	17
CDPHFDLB-F15M04169-E005-2	USA	2015	Enviornmental Swab	7	NYRE01	76
CDPHFDLB-F15M04169-E005	USA	2015	Enviornmental Swab	7	NYRF01	70
2016TE2013	Italy	2016	cerebrospinal fluid	7	CP028392	1
2016TE840-1-1	Italy	2016	blood	7	CP028393	1
2016TE4965-1-1	Italy	2016	blood	7	CP028394	1
2016TE4526-1-1	Italy	2016	blood	7	CP028395	1
2016TE3773-1-1	Italy	2016	cerebrospinal fluid	7	CP028396	1
2016TE3770-1-1	Italy	2016	cerebrospinal fluid	7	CP028397	1
2016TE3767-1-1	Italy	2016	cerebrospinal fluid	7	CP028398	1
2016TE3765-1-1	Italy	2016	blood	7	CP028399	1
2016TE2143	Italy	2016	blood	7	CP028402	1
2016TE1560	Italy	2016	blood	7	CP028403	1
CDPHFDLB-F1610030-049B	USA	2016	environmental swabs	7	NYMW01	59
FDA00012106	USA	2017	environmental swab	7	QZPM01	39
2018TE5305-1-4	Italy	2018	blood	7	CP029372	1
PNUSAL004146	USA	2018	clinical	7	QZCK01	11
PNUSAL004011	USA	2018	clinical sample	7	QZQF01	24
PNUSAL004021	USA	2018	CSF	7	QZQK01	37
PNUSAL004034	USA	2018	blood	7	RCOZ01	25
FDA00013250	USA	2018	environmental swab	7	RCRP01	15
FDA00013248	USA	2018	environmental swab	7	RCRS01	16
FDA00013252	USA	2018	environmental swab	7	RCRY01	15
FDA00013253	USA	2018	environmental swab	7	RCRZ01	14
FDA00013251	USA	2018	environmental swab	7	RCSA01	16
FDA00013254	USA	2018	environmental swab	7	RCSF01	14
FSIS11812053	USA	2018	RTE Product	7	REMC01	32
PNUSAL004123	USA	2018	clinical	7	REOH01	33
PNUSAL004135	USA	2018	blood	7	REPE01	18
PNUSAL004149	USA	2018	blood	7	REPX01	16
PNUSAL004158	USA	2018	blood	7	REQK01	150
PNUSAL004160	USA	2018	blood	7	REQO01	21
CFSAN082403	USA	2018	environmental swab	7	RERL01	16
PNUSAL004176	USA	2018	blood	7	RERU01	34
PNUSAL004213	USA	2018	blood	7	RESI01	100
PNUSAL004197	USA	2018	clinical sample	7	REYG01	22
PNUSAL004249	USA	2018	CSF	7	REZU01	52

## Sheet: ST8
Supplementary Table 2: List of L. monocytogenes strains included in this study. Strains are sorted by MLST ST
ST8
Isolate Name	Country	Year	Source	ST	Study Accession #	# of Contigs
SHL004	China	2008	Clinical (human blood)	8	APID01	17
Lm_1823	Italy	2012	Ricotta cheese	8	AZIU01	19
Lm_1889	Italy	2012	Ricotta cheese	8	AZIY01	28
10-0819	Canada	2010	Blood	8	CP008768	20
LM68	Italy	2011	Food Production	8	CWMZ01	157
LM69	Italy	2011	Food Production	8	CWNB01	175
LM71	Italy	2013	Food Production	8	CWND01	201
LM66	Italy	2012	Food Production	8	CWNE01	213
LM67	Italy	2011	Food Production	8	CWNF01	334
LM70	Italy	2013	Food Production	8	CWNH01	411
LM05-00401	France	2015	Human	8	CYUU01	29
LM08-01457	France	2015	Human	8	CYWJ01	22
DMG1500035	Australia	2000	Food	8	PRJEB11543	19
DMG1500066	Australia	2009	Human	8	PRJEB11543	54
DMG1500131	Australia	2011	Human	8	PRJEB11543	43
DMG1500174	Australia	2012	Food	8	PRJEB11543	180
DMG1500223	Australia	2013	Environment	8	PRJEB11543	71
2842STDY5753899	Netherlands	2006	CSF	8	FFEY01	13
2842STDY5753904	Netherlands	2006	Blood	8	FFGU01	11
Lm N1546	Switzerland	2011	Ham	8	GCA_001483445.1	1
Lm21045	Germany	2014	unknown	8	JHZQ01	15
MF5377	Norway	2013	Poultry processing facility	8	LKUX01	16
MF5369	Norway	2011	Poultry processing facility	8	LKUY01	14
MF3949	Norway	2011	Salmon processing facility	8	LKUZ01	21
MF4245	Norway	2001	Salmon processing facility	8	LKVA01	14
MF4077	Norway	2011	Salmon processing facility	8	LQXC01	14
CFSAN045953	Italy	2012	salami	8	NXVP01	37
CFSAN045842	Italy	2014	cured sausage	8	NXXT01	38
CFSAN045840	Italy	2014	meat product	8	NXXV01	38
CFSAN045838	Italy	2014	Smoked salmon	8	NXXX01	29
CFSAN045826	Italy	2013	chicken	8	NXYJ01	33
CFSAN045822	Italy	2013	chicken meat	8	NXYN01	40
CFSAN045812	Italy	2013	sushi	8	NXYX01	104
CFSAN045804	Italy	2013	chicken salad	8	NXZF01	39
CFSAN045798	Italy	2013	swab	8	NXZL01	31
CFSAN045792	Italy	2012	salami	8	NXZR01	52
CFSAN045788	Italy	2012	meat product (kebob)	8	NXZV01	33
CFSAN045782	Italy	2012	bovine fresh meat	8	NYAB01	92
CFSAN045779	Italy	2012	dairy plant swab	8	NYAE01	60
CFSAN045777	Italy	2012	cooked ham	8	NYAG01	93
CFSAN045775	Italy	2012	salami	8	NYAI01	28
CFSAN045772	Italy	2012	fresh sausage	8	NYAK01	35
CFSAN045769	Italy	2012	salami	8	NYAN01	45
CFSAN044784	Italy	2004	pasta	8	NYCW01	32
CFSAN044783	Italy	2004	fish	8	NYCX01	58
CFSAN049311	Italy	2014	blood	8	NYFD01	25
CFSAN049263	Italy	2015	blood	8	NYGZ01	23
CFSAN049247	Italy	2015	blood	8	NYHP01	24
L1976	Ireland	2015	Food production	8	PJJI01	9
T1-003	Chile	2011	Cerebrospinal fluid	8	PVUQ01	12
T1-011	Chile	2010	Ham	8	PVUY01	14
12-106	China	2012	blood	8	QKRL01	43
12-003	China	2007	food	8	QKRM01	15
N13-1590	Switzerland	2013	liquor	8	QYDP01	12
N13-0739	Switzerland	2013	blood	8	QYEN01	17
N12-0123	Switzerland	2012	liquor	8	QYHB01	17
N11-2036	Switzerland	2011	unknown	8	QYHX01	17
N11-1346	Switzerland	2011	blood	8	QYIN01	18
FDA00005629	Chile	2012	cold smoked salmon	8	QZPG01	23
R479a	Denmark	1996	Cold-smoked salmon product	8	HG813247	2
PNUSAL004094	USA	2018	Blood	8	RELX01	47
FDA00007634	USA	2011	environmental swab	8	RENW01	72
SHL015	China	2008	Beef	8	GCA_002760515.1	15
SSIAC382	Denmark	2017	Human	8	DAALNG01	31
SSIAC383	Denmark	2017	Human	8	DAALNF01	22
SSIAC384	Denmark	2017	Human	8	DAALNH01	26
SSIAC385	Denmark	2017	Human	8	DAALNI01	49

## Sheet: ST9
Supplementary Table 2: List of L. monocytogenes strains included in this study. Strains are sorted by MLST ST
ST9
Isolate Name	Country	Year	Source	ST	Study Accession #	# of Contigs
SLCC2479	Germany	1966	Unknown	9	FR733649	1
LM6186	France	1987	Human	9	CYVG01	1
A509	Canada	1990	Food	9	MDNZ01	39
A507	Canada	1990	Food	9	MDOB01	36
A505	Canada	1990	Food	9	MDOC01	35
A46	Canada	1990	Food	9	MDOG01	27
A30	Canada	1990	Food	9	MDOP01	23
A28	Canada	1990	Food	9	MDOR01	18
A23	Canada	1990	Food	9	MDOS01	19
A22	Canada	1990	Food	9	MDOT01	23
A520-2	Canada	1990	Food	9	MDQU01	15
A47	Canada	1990	Food	9	MDRC01	24
A560	Canada	1991	Food	9	MDND01	20
A555	Canada	1991	Food	9	MDNG01	26
A546	Canada	1991	Food	9	MDNK01	19
A538	Canada	1991	Food	9	MDNO01	17
A535	Canada	1991	Food	9	MDNR01	19
A528	Canada	1991	Food	9	MDNT01	28
A524	Canada	1991	Food	9	MDNU01	19
A520	Canada	1991	Food	9	MDQV01	14
LM57179	France	1994	Human	9	CYUW01	1
AL4E	Finland	1998	Equipment	9	CP023754	1
LM77097	France	1998	Human	9	CYWC01	1
LM80661	France	1999	Human	9	CYWL01	1
Lm216	Switzerland	2000	Meat	9	MDMP01	40
Lm221	Switzerland	2001	Meat	9	MDQB01	20
Lm233	Switzerland	2002	Meat	9	MDMI01	44
NRRL B-33344	USA	2002	polish sausage	9	QOSX01	29
CFSAN044778	Italy	2003	meat	9	NYDC01	24
CFSAN044776	Italy	2003	environment	9	NYDE01	31
CFSAN044775	Italy	2003	environment	9	NYDF01	28
CFSAN044771	Italy	2003	environment	9	NYDJ01	91
CFSAN044767	Italy	2003	beef	9	NYDM01	61
CFSAN044765	Italy	2003	swine frankenfurter	9	NYDO01	89
CFSAN044758	Italy	2003	minced meat	9	NYDT01	34
CFSAN044757	Italy	2003	swine meat	9	NYDU01	79
CFSAN044755	Italy	2003	swine sausage	9	NYDV01	28
CFSAN044753	Italy	2003	swine meat	9	NYDX01	28
CFSAN044752	Italy	2003	swine sausage	9	NYDY01	30
CFSAN044749	Italy	2003	swine sausage	9	NYEA01	31
CFSAN044748	Italy	2003	swine sausage	9	NYEB01	22
CFSAN044747	Italy	2003	minced meat	9	NYEC01	20
CFSAN044746	Italy	2003	beef	9	NYED01	26
CFSAN044741	Italy	2003	minced meat	9	NYEH01	28
CFSAN044740	Italy	2003	minced meat	9	NYEI01	19
CFSAN044739	Italy	2003	beef	9	NYEJ01	130
CFSAN044738	Italy	2003	minced meat	9	NYEK01	22
CFSAN044737	Italy	2003	swine salami	9	NYEL01	20
CFSAN044735	Italy	2003	minced meat	9	NYEN01	48
CFSAN044734	Italy	2003	beef	9	NYEO01	20
CFSAN044731	Italy	2003	salami	9	NYER01	55
CFSAN044730	Italy	2003	milk	9	NYES01	39
Lm231	Switzerland	2004	Asymptomatic Human Carriage	9	MDMJ01	15
CFSAN044803	Italy	2004	environment	9	NYCD01	32
CFSAN044794	Italy	2004	swine sausage	9	NYCM01	26
CFSAN044792	Italy	2004	environment	9	NYCO01	28
CFSAN044790	Italy	2004	environment	9	NYCQ01	22
CFSAN044782	Italy	2004	environment	9	NYCY01	31
Lm218	Switzerland	2005	Sporadic Listeriosis Case	9	MDMN01	29
CFSAN044826	Italy	2005	meat	9	NYBL01	19
CFSAN044822	Italy	2005	environment	9	NYBN01	37
CFSAN044821	Italy	2005	environmental swab	9	NYBO01	26
CFSAN044818	Italy	2005	environment	9	NYBP01	46
FDA00005534	USA	2005	swab	9	REIZ01	43
05B10029C-1	USA	2005	food	9	REXA01	64
CFSAN046041	Italy	2006	Salami paste	9	NXSH01	26
CFSAN046040	Italy	2006	Salami paste	9	NXSI01	23
CFSAN044849	Italy	2006	salami	9	NYBA01	28
CFSAN044848	Italy	2006	salami	9	NYBB01	27
CFSAN044846	Italy	2006	salami	9	NYBD01	32
CFSAN044845	Italy	2006	salami	9	NYBE01	23
CFSAN044844	Italy	2006	salami	9	NYBF01	30
CFSAN044843	Italy	2006	salami	9	NYBG01	29
CFSAN044841	Italy	2006	salami	9	NYBH01	28
FDA00012663	USA	2006	environmental swab	9	RCRL01	49
FDA00012665	USA	2006	environmental swab	9	RDES01	24
FDA00012667	USA	2006	environmental swab	9	RDET01	22
FDA00012664	USA	2006	environmental swab	9	RDEU01	35
FDA00012668	USA	2006	environmental swab	9	REJO01	31
Lm58	Italy	2006	meat	9	NOZX01	13
198	Ireland	2007	cheese	9	LJOZ02	10
CFSAN049197	Italy	2008	Environmental	9	NXPW01	23
CFSAN049196	Italy	2008	Environmental	9	NXPX01	28
CFSAN049195	Italy	2008	wild boar meat	9	NXPY01	28
CFSAN049194	Italy	2008	Animal Hide	9	NXPZ01	25
CFSAN049191	Italy	2008	deer meat	9	NXQC01	33
CFSAN049189	Italy	2008	deer meat	9	NXQE01	39
LM09-01004	France	2009	Human	9	CYWZ01	1
Lm76	Canada	2009	Food	9	MDEZ01	24
Lm20	Canada	2009	Environmental	9	MDLX01	26
Lm14	Canada	2009	Food	9	MDMA01	27
Lm105	Canada	2009	Food	9	MDMC01	14
CFSAN049208	Italy	2009	Environmental	9	NXPL01	17
CFSAN035161	Chile	2009	amniotic fluid	9	PVUO01	20
CFSAN035190	Chile	2009	sausage	9	PVVP01	25
CFSAN035200	Chile	2009	Environment	9	PVVW01	19
LM-F-2	Canada	2009	food	9	QAAG01	25
LM-F-13	Canada	2009	meat	9	QAAP01	19
FDA00013303	USA	2009	environmental	9	REMM01	40
FDA00006384	USA	2009	environmental swab	9	REMP01	237
FDA00006366	USA	2009	swab	9	REVN01	15
FDA00006367	USA	2009	swab	9	REVO01	33
FDA00006694	China	2009	frz cooked crawfish	9	REVS01	15
FDA00006365	USA	2009	swab	9	REVU01	21
FDA00006368	USA	2009	swab	9	REWA01	17
10-5025	Canada	2010	Production environment	9	CP007194	1
10-5026	Canada	2010	Production environment	9	CP007195	1
10-5027	Canada	2010	Production environment	9	CP007196	1
FSL_R8_6134	USA	2010	Store 23	9	JOYJ01	19
FSL_R8_6892	USA	2010	Store 23	9	JPAJ01	34
CFSAN046091	Italy	2010	Salami paste	9	NXQS01	15
CFSAN046090	Italy	2010	Salami paste	9	NXQT01	126
CFSAN046089	Italy	2010	Salami paste	9	NXQU01	19
CFSAN046088	Italy	2010	Salami paste	9	NXQV01	17
CFSAN046087	Italy	2010	Salami paste	9	NXQW01	16
CFSAN046085	Italy	2010	Salami paste	9	NXQX01	29
CFSAN046084	Italy	2010	Salami paste	9	NXQY01	14
CFSAN046083	Italy	2010	Salami paste	9	NXQZ01	18
CFSAN046082	Italy	2010	Salami paste	9	NXRA01	16
CFSAN046081	Italy	2010	Salami paste	9	NXRB01	19
CFSAN046080	Italy	2010	Salami paste	9	NXRC01	18
CFSAN046079	Italy	2010	Salami paste	9	NXRD01	16
CFSAN046078	Italy	2010	Salami paste	9	NXRE01	17
CFSAN046077	Italy	2010	Salami paste	9	NXRF01	15
CFSAN046076	Italy	2010	Salami paste	9	NXRG01	27
CFSAN046075	Italy	2010	Salami paste	9	NXRH01	12
CFSAN046074	Italy	2010	Salami paste	9	NXRI01	16
CFSAN046073	Italy	2010	Salami paste	9	NXRJ01	16
CFSAN046072	Italy	2010	Salami paste	9	NXRK01	16
CFSAN046071	Italy	2010	Salami paste	9	NXRL01	17
CFSAN046070	Italy	2010	Salami paste	9	NXRM01	15
CFSAN046069	Italy	2010	Salami paste	9	NXRN01	14
CFSAN046068	Italy	2010	Salami paste	9	NXRO01	13
CFSAN046067	Italy	2010	Salami paste	9	NXRP01	16
CFSAN046066	Italy	2010	Salami paste	9	NXRQ01	176
CFSAN046065	Italy	2010	Salami paste	9	NXRR01	14
CFSAN046064	Italy	2010	Salami paste	9	NXRS01	18
CFSAN046063	Italy	2010	Salami paste	9	NXRT01	20
CFSAN046062	Italy	2010	Salami paste	9	NXRU01	12
CFSAN046060	Italy	2010	Salami paste	9	NXRV01	17
CFSAN046058	Italy	2010	Environmental Swab	9	NXRW01	18
CFSAN046057	Italy	2010	Environmental Swab	9	NXRX01	15
CFSAN046056	Italy	2010	Environmental Swab	9	NXRY01	14
CFSAN046053	Italy	2010	Environmental Swab	9	NXRZ01	37
CFSAN046052	Italy	2010	Salami	9	NXSA01	21
CFSAN046051	Italy	2010	Salami	9	NXSB01	17
CFSAN046050	Italy	2010	Salami	9	NXSC01	23
CFSAN046049	Italy	2010	Salami	9	NXSD01	13
CFSAN046048	Italy	2010	Environmental Swab	9	NXSE01	30
CFSAN046047	Italy	2010	Salami	9	NXSF01	69
CFSAN046045	Italy	2010	Salami	9	NXSG01	20
CFSAN035174	Chile	2010	bologna sausage	9	PVVB01	19
CFSAN035177	Chile	2010	dried cured ham	9	PVVD01	27
CFSAN035186	Chile	2010	bologna sausage	9	PVVL01	29
LM-F-29	Canada	2010	cheese	9	QABD01	20
FSL R2-561	Unknown	2011	Unknown	9	CP002003	1
33H08	England	2011	Factory	9	FUJW01	37
CFSAN046038	Italy	2011	cheese	9	NXSJ01	29
CFSAN046037	Italy	2011	meat	9	NXSK01	66
CFSAN046036	Italy	2011	deli meat	9	NXSL01	50
CFSAN046035	Italy	2011	meat	9	NXSM01	73
CFSAN046034	Italy	2011	meat	9	NXSN01	31
CFSAN046031	Italy	2011	meat	9	NXSQ01	25
CFSAN046030	Italy	2011	hamburger	9	NXSR01	38
CFSAN046025	Italy	2011	raw milk	9	NXSW01	26
CFSAN046024	Italy	2011	raw milk	9	NXSX01	39
CFSAN046022	Italy	2011	raw milk	9	NXSZ01	38
CFSAN046020	Italy	2011	raw milk	9	NXTB01	36
CFSAN046019	Italy	2011	raw milk	9	NXTC01	39
CFSAN046017	Italy	2011	smoked salmon	9	NXTE01	37
CFSAN046012	Italy	2011	food contact material	9	NXTJ01	41
CFSAN046008	Italy	2011	Environmental swab	9	NXTM01	47
CFSAN046007	Italy	2011	RTE salad	9	NXTN01	36
CFSAN046004	Italy	2011	smoked salmon	9	NXTQ01	30
CFSAN045999	Italy	2011	swab	9	NXTV01	49
CFSAN045998	Italy	2011	minced meat	9	NXTW01	42
CFSAN045997	Italy	2011	raw milk	9	NXTX01	43
CFSAN045996	Italy	2011	raw milk	9	NXTY01	45
CFSAN045994	Italy	2011	minced meat	9	NXUA01	43
CFSAN045993	Italy	2011	deli meat	9	NXUB01	43
CFSAN045990	Italy	2011	minced meat	9	NXUE01	50
CFSAN045987	Italy	2011	minced meat	9	NXUH01	39
CFSAN045985	Italy	2011	smoked salmon	9	NXUJ01	42
CFSAN045984	Italy	2011	smoked salmon	9	NXUK01	41
CFSAN045983	Italy	2011	cheese	9	NXUL01	45
CFSAN045977	Italy	2011	salami	9	NXUR01	98
CFSAN045976	Italy	2011	salami	9	NXUS01	71
CFSAN045975	Italy	2011	swab	9	NXUT01	43
CFSAN045974	Italy	2011	minced meat	9	NXUU01	68
CFSAN045972	Italy	2011	cheese	9	NXUW01	29
CFSAN045971	Italy	2011	Environmental Swab	9	NXUX01	49
CFSAN045968	Italy	2011	salami	9	NXVA01	38
CFSAN045965	Italy	2011	minced meat	9	NXVD01	50
CFSAN045964	Italy	2011	minced meat	9	NXVE01	41
CFSAN045962	Italy	2011	raw milk	9	NXVG01	78
CFSAN045961	Italy	2011	Environmental Swab	9	NXVH01	67
CFSAN045960	Italy	2011	cheese	9	NXVI01	74
CFSAN045959	Italy	2011	salami	9	NXVJ01	47
CFSAN045958	Italy	2011	minced meat	9	NXVK01	30
CFSAN045957	Italy	2011	Environmental Swab	9	NXVL01	52
p985-16	Canada	2011	Slaughterhouse-environment	9	PXWH01	38
p984-16	Canada	2011	Slaughterhouse-environment	9	PXWI01	37
p978-1	Canada	2011	Slaughterhouse-environment	9	PXWR01	59
p963-1	Canada	2011	Slaughterhouse-environment	9	PXXE01	49
p983-6	Canada	2011	Slaughterhouse-environment	9	PXXF01	41
p976-9	Canada	2011	Slaughterhouse-environment	9	PXXG01	58
p959-10	Canada	2011	Slaughterhouse-environment	9	PXXI01	39
LM-F-117	Canada	2011	Kulin Smoked	9	QADI01	22
LM-F-127	Canada	2011	Hungarian Sausage	9	QADO01	23
N11-1848	Switzerland	2011	Meat, meat product	9	QEMB01	33
CFSAN028665	USA	2011	cantaloupe	9	QOSL01	32
MF4626	Norway	2012	meat processing facility	9	GCA_002831485.1	2
MF4624	Norway	2012	meat processing facility	9	GCA_002843525.1	2
MF4697	Norway	2012	meat processing facility	9	GCA_002848465.1	2
MF6172	Norway	2012	meat processing facility	9	GCA_002848485.1	2
MF4562	Norway	2012	meat processing facility	9	CP025442	1
MF4545	Norway	2012	meat processing facility	9	GCA_002848505.1	2
LM43	Italy	2012	Food Production	9	CWKR01	80
LM38	Italy	2012	Food Production	9	CWKS01	57
LM21	Italy	2012	Food Production	9	CWKT01	76
LM42	Italy	2012	Food Production	9	CWLG01	31
LM45	Italy	2012	Food Production	9	CWLN01	32
LM6	Italy	2012	Food Production	9	CWLU01	115
LM13	Italy	2012	Food Production	9	CWLW01	85
LM7	Italy	2012	Food Production	9	CWME01	117
LM44	Italy	2012	Food Production	9	MDEW01	50
LM22	Italy	2012	Food Production	9	MDLW01	112
LM15	Italy	2012	Food Production	9	MDLZ01	174
LM10	Italy	2012	Food Production	9	MDMF01	56
LM46	Italy	2012	Food Production	9	NPAG01	62
LM35	Italy	2012	Food Production	9	NPAK01	86
LM16	Italy	2012	Food Production	9	NPAS01	173
LM9	Italy	2012	Food Production	9	NPAW01	47
LM8	Italy	2012	Food Production	9	NPAX01	115
LM3	Italy	2012	Food Production	9	NPAZ01	153
LM2	Italy	2012	Food Production	9	NPBA01	116
CFSAN045949	Italy	2012	swab	9	NXVT01	28
CFSAN045948	Italy	2012	salami	9	NXVU01	39
CFSAN045946	Italy	2012	hamburger	9	NXVW01	32
CFSAN045945	Italy	2012	salami	9	NXVX01	23
CFSAN045944	Italy	2012	RTE food	9	NXVY01	28
CFSAN045942	Italy	2012	RTE food	9	NXWA01	28
CFSAN045939	Italy	2012	RTE food	9	NXWD01	23
CFSAN045937	Italy	2012	meat	9	NXWF01	32
CFSAN045935	Italy	2012	cured sausage	9	NXWH01	27
CFSAN045932	Italy	2012	salami	9	NXWK01	29
CFSAN045929	Italy	2012	salami	9	NXWN01	47
CFSAN045793	Italy	2012	minced meat	9	NXZQ01	30
CFSAN045791	Italy	2012	cheese	9	NXZS01	26
CFSAN045787	Italy	2012	salami	9	NXZW01	25
CFSAN045785	Italy	2012	Environmental Swab	9	NXZY01	43
CFSAN045784	Italy	2012	beef	9	NXZZ01	43
CFSAN045783	Italy	2012	beef	9	NYAA01	30
CFSAN045781	Italy	2012	bacon	9	NYAC01	53
CFSAN045780	Italy	2012	meat	9	NYAD01	52
CFSAN045778	Italy	2012	bunk tank milk	9	NYAF01	177
CFSAN045774	Italy	2012	minced meat	9	NYAJ01	143
CFSAN045771	Italy	2012	minced meat	9	NYAL01	37
CFSAN045766	Italy	2012	minced beef	9	NYAO01	33
CFSAN045765	Italy	2012	salami	9	NYAP01	51
CFSAN045832	Italy	2013	minced meat	9	NXYD01	58
CFSAN045829	Italy	2013	meat	9	NXYG01	47
CFSAN045828	Italy	2013	fish	9	NXYH01	22
CFSAN045823	Italy	2013	charcuterie product	9	NXYM01	71
CFSAN045821	Italy	2013	salami	9	NXYO01	78
CFSAN045819	Italy	2013	salami	9	NXYQ01	31
CFSAN045813	Italy	2013	RTE meat	9	NXYW01	34
CFSAN045810	Italy	2013	meat	9	NXYZ01	23
CFSAN045803	Italy	2013	chicken salad	9	NXZG01	29
CFSAN045800	Italy	2013	meat	9	NXZJ01	54
CFSAN045799	Italy	2013	salami	9	NXZK01	32
CFSAN045796	Italy	2013	salami	9	NXZN01	22
CFSAN045795	Italy	2013	RTE food	9	NXZO01	38
CFSAN045794	Italy	2013	Environmental Swab	9	NXZP01	42
CFSAN028783	USA	2013	mushrooms	9	QUPE01	33
CFSAN018393	USA	2013	environmental: food-contact surface	9	QUPN01	23
CFSAN013596	USA	2013	chicken and cheese chimichanga	9	QUPT01	17
CFSAN013587	USA	2013	mild souse	9	QUPU01	22
PNUSAL000306	USA	2013	blood	9	QXKH01	20
PNUSAL000190	USA	2013	blood	9	QXKO01	23
PNUSAL000025	USA	2013	blood	9	QXLJ01	20
N13-0001	Switzerland	2013	blood	9	QYFF01	13
CFSAN007546	USA	2013	swab	9	REXU01	113
CFSAN007541	USA	2013	swab	9	REYB01	129
CFSAN007542	USA	2013	swab	9	REYD01	104
CFSAN007545	USA	2013	swab	9	REYF01	59
2932	Australia	2014	meat food production facility	9	LJPE01	12
LM53	Italy	2014	Food Production	9	MDEX01	287
LM60	Italy	2014	Food Production	9	MDPK01	402
LM61	Italy	2014	Food Production	9	NOZU01	166
LM59	Italy	2014	Food Production	9	NOZW01	295
CFSAN045867	Italy	2014	bacon	9	NXWV01	29
CFSAN045866	Italy	2014	salami	9	NXWW01	43
CFSAN045861	Italy	2014	RTE food	9	NXXA01	31
CFSAN045858	Italy	2014	meat	9	NXXD01	18
CFSAN045857	Italy	2014	RTE food	9	NXXE01	34
CFSAN045849	Italy	2014	salmon	9	NXXM01	29
CFSAN045848	Italy	2014	cured sausage	9	NXXN01	56
CFSAN045843	Italy	2014	meat	9	NXXS01	28
CFSAN045841	Italy	2014	salami	9	NXXU01	29
CFSAN049284	Italy	2014	clinical	9	NYGE01	28
CFSAN049251	Italy	2014	clinical	9	NYHL01	23
CFSAN049232	Italy	2014	clinical	9	NYIE01	23
N14-0261	Switzerland	2014	Meat, meat product	9	QELW01	33
CFSAN022996	USA	2014	non-food-contact surface	9	QUPH01	28
CFSAN012532	USA	2014	environmental	9	QUPY01	31
CDPHFDLB-F15M03704-32a	USA	2015	Enviornmental Swab	9	NYON01	53
CDPHFDLB-F15M01624-32A	USA	2015	enviornmental swabs	9	NYRO01	71
CDPHFDLB-F15M01605-12B	USA	2015	enviornmental swabs	9	NYRP01	103
FDA00009334	USA	2015	environmental swabs	9	QZOY01	52
FDA00009336	USA	2015	environmental swabs	9	QZPA01	33
FDA00012101	USA	2017	environmental swab	9	RCRE01	24
W1041	USA	2018	plant environment	9	PNPH01	30
V2275	USA	2018	plant environment	9	PNPJ01	24
V1053	USA	2018	human	9	PNQO01	21
V1854	USA	2018	plant environment	9	POWI01	59
FSIS31800592	USA	2018	environmental: non-food-contact surface	9	QZPC01	31
PNUSAL004047	USA	2018	Polish Sausage	9	RCPR01	24
FSIS11812054	USA	2018	Product-RTE-Fully Cooked, Sausage Products	9	REMD01	37
FSIS11812749	USA	2018	RTE Product	9	RERI01	61
FSIS21821911	USA	2018	environmental: non-food-contact surface	9	REVD01	32
PNUSAL004261	USA	2018	clinical	9	RFAO01	104
PNUSAL004465	USA	2018	clinical	9	RLVK01	19

## Sheet: ST14
Supplementary Table 2: List of L. monocytogenes strains included in this study. Strains are sorted by MLST ST
ST14
Isolate Name	Country	Year	Source	ST	Study Accession #	# of Contigs
FLAG-47815	USA	2004	smoked salmon	14	AAAZKV01	34
FSLH4-0700	USA	2004	envirnoment, corn silage	14	RETE01	18
FLAG-59920	USA	2005	smoked salmon	14	AAATDI01	18
FLAG-59921	USA	2005	smoked salmon	14	AAATDN01	21
LM47	Italy	2005	meat cuts	14	NPAF01	13
LM3	Italy	2005	carcass	14	NPAZ01	13
LM2	Italy	2005	carcass	14	NPBA01	14
LM1	Italy	2005	carcass	14	NPBB01	13
FDA00007083	USA	2005	grilled chili dog with cheese	14	REHV01	29
FDA00007082	USA	2005	grilled chili dog with cheese	14	REIU01	25
LM61	Italy	2006	meat	14	NOZU01	13
LM60	Italy	2006	meat cuts	14	NOZV01	13
LM59	Italy	2006	meat	14	NOZW01	13
LM58	Italy	2006	meat	14	NOZX01	13
LM57	Italy	2006	meat	14	NOZY01	13
LM56	Italy	2006	meat	14	NOZZ01	13
LM55	Italy	2006	meat	14	NPAA01	13
LM54	Italy	2006	meat cuts	14	NPAB01	13
LM46	Italy	2006	meat	14	NPAG01	13
LM44	Italy	2006	meat	14	NPAH01	13
LM41	Italy	2006	meat	14	NPAI01	13
LM39	Italy	2006	meat	14	NPAJ01	15
LM35	Italy	2006	environment	14	NPAK01	13
LM22	Italy	2006	carcass	14	NPAO01	13
LM19	Italy	2006	carcass	14	NPAP01	15
LM18	Italy	2006	carcass	14	NPAQ01	14
LM17	Italy	2006	carcass	14	NPAR01	14
LM16	Italy	2006	carcass	14	NPAS01	14
LM15	Italy	2006	carcass	14	NPAT01	13
LM10	Italy	2006	carcass	14	NPAV01	14
LM9	Italy	2006	carcass	14	NPAW01	13
LM8	Italy	2006	carcass	14	NPAX01	14
LM5	Italy	2006	carcass	14	NPAY01	15
LM07-01377	France	2007	Human	14	CYVQ01	32
FLAG-84988	USA	2008	smoked salmon	14	AAAHYJ01	19
FDA00006371	USA	2011	swab	14	AAAJCY01	22
FLAG-11915	USA	2011	environment	14	AAAMGQ01	18
FDA00006373	USA	2011	swab	14	AAAMHX01	23
FDA00006374	USA	2011	swab	14	AAAQMR01	24
FDA00006375	USA	2011	swab	14	AAAQMS01	25
FDA00006376	USA	2011	swab	14	AAAQMU01	25
LM11	Italy	2012	HamPlant	14	CWKQ01	33
LM1	Italy	2012	HamPlant	14	CWKV01	52
LM12	Italy	2012	HamPlant	14	CWLB01	143
LM63	Italy	2012	HamPlant	14	CWMY01	328
CFSAN049277	Italy	2013	clinical sample	14	NYGL01	31
CFSAN049310	Italy	2014	blood	14	NYFE01	29
CFSAN049285	Italy	2014	blood/CSF	14	NYGD01	31
CFSAN049283	Italy	2014	CSF	14	NYGF01	35
CFSAN018332	Chile	2014	fresh hass avocados	14	QUPR01	14
FSIS1607415	USA	2016	RTE product	14	AAATGN01	79
FSIS1607416	USA	2016	RTE product	14	AAATGR01	78
FSIS1607413	USA	2016	RTE product	14	AAATGS01	46
FSIS1607414	USA	2016	RTE product	14	AAATGT01	59
FDA00011082	USA	2016	environmental swab	14	AAAULK01	27
FDA00010037	USA	2016	environmental swab	14	AAAZLI01	19
FDA00010036	USA	2016	environmental swab	14	AAAZLK01	27
CDPHFDLB-F1601052-034	USA	2016	swab	14	NYNO01	16
CDPHFDLB-F1601052-033	USA	2016	swab	14	NYNP01	15
CDPHFDLB-F1601052-032	USA	2016	swab	14	NYNQ01	15
CDPHFDLB-F1601052-021	USA	2016	Swab	14	NYNS01	20
FDA00011081	USA	2016	environmental swab	14	AAAUOT01	26
CFSAN038825	UK	2016	retail meat	14	AABDWD01	32
FDA00011133	USA	2016	environmental swab	14	AAAUMS01	32
CFSAN061669	USA	2016	environmental sponge	14	AABBHY01	122
CFSAN060238	USA	2017	environmental sponge	14	AABAZV01	29
CFSAN060237	USA	2017	environmental sponge	14	AABAZT01	42
CFSAN060236	USA	2017	environmental sponge	14	AABAZX01	31
CFSAN060235	USA	2017	environmental sponge	14	AABAZZ01	32
CFSAN060234	USA	2017	environmental sponge	14	AABAZY01	30
TX-ACF1700325	USA	2017	environmental swab	14	AABAYP01	19
FDA00011777	USA	2017	environmental swab	14	AAAVBY01	30

[truncated: 4 more sheets: ST120, ST121, ST155, ST204]
