# Supplementary material for: A Large-Scale Sequencing-Based Survey of Plasmids in Listeria monocytogenes Reveals Global Dissemination of Plasmids
Source: Front Microbiol. 2021 Mar 12;12:653155. doi: 10.3389/fmicb.2021.653155 (PMC7994336; doi:10.3389/fmicb.2021.653155)
Supplement: Supplementary file 13 [file Table_2.XLSX]

## Sheet: ST1
Supplementary Table 4: List of L. monocytogenes strains harboring plasmids. Strains are sorted by MLST ST
ST1
Strain	Predicted plasmid size	Country	Year	Source	Remarks	RepA type (Kuenne et al, 2010 PlosOne)	RepA type (PlasmidFinder)
CFSAN049245	30285	Italy	2014	clinical		Group 1	Rep25
FDA00005560	42617	Mexico	2018	mexican white cheese		Group 1	Rep25
FDA00013552	51770	USA	2018	environmental swab		Group 1	Rep25
PNUSAL004224	49711	USA	2018	Clinical	pLM7UG1-like	Group 1	Rep25
PNUSAL004009	49102	USA	2018	Clinical	pLM7UG1-like	Group 1	Rep25
PNUSAL004226	49975	USA	2018	Clinical	pLM7UG1-like	Group 1	Rep25
PNUSAL004466	50101	USA	2018	Clinical	pLM7UG1-like	Group 1	Rep25
FDA00013540	55797	USA	2018	environmental swab	pLM1-2bUG1-like	Group 1	Rep25
FDA00013538	55923	USA	2018	environmental swab	pLM1-2bUG1-like	Group 1	Rep25
PNUSAL000550	57083	USA	2013	CSF	pLM1-2bUG1-like	Group 1	Rep25
PNUSAL004010	57345	USA	2018	Clinical	pLM1-2bUG1-like	Group 1	Rep25
PNUSAL004069	61804	USA	2018	wound		Group 2	Rep26
CFSAN045863	68863	Italy	2014	meat	Tn7075	Group 4
CFSAN049248	54065	Italy	2015	blood		Group 4
2842STDY5753960	55666	Netherlands	2016	CSF		Group 4

## Sheet: ST2
Supplementary Table 4: List of L. monocytogenes strains harboring plasmids. Strains are sorted by MLST ST
ST2
Strain	predicted plasmid size	Country	Year	Source	Remarks	RepA type (Kuenne et al, 2010 PlosOne)	RepA type (PlasmidFinder)
PIR00544	16073	Switzerland	2018	Unknown		Group 1	Rep25
CFSAN044831	20047	Italy	2005	Environmental sample		Group 2	Rep26
PNUSAL000108	27272	United States	2013	CSF		Group 1	Rep25
CFSAN074098	35152	United States	2018	milk, clinical sample		Group 1	Rep25
J3275	44651	United States	2005	human blood		Group 1	Rep25
CFSAN049306	54129	Italy	2014	Blood sample		Group 4
PNUSAL000485	58348	United States	2018	Clinical sample	pLM1-2bUG1-like	Group 1	Rep25
PNUSAL004048	68439	United States	2018	blood	Tn7075	Group 4
FSL R8-7833	68845	United States	2011	Store 23	Tn7075	Group 4
FSL R8-7881	68906	United States	2011	Store 28	Tn7075	Group 4
FDA00005457	77679	United States	2011	swab		Group 2	Rep26
LM28	83438	Italy	2012	Food Production	2 RepA	Group 1 and Group 2
FDA00005172	88326	United States	2011	swab	90 kbp pLIS1-like	Group 2	Rep26
LM29	88395	Italy	2012	Food Production	2 RepA	Group 1 and Group 2
FSL R8-6220	90284	United States	2010	Store 21	90 kbp pLIS1-like	Group 2	Rep26
FSL R8-7559	91650	United States	2010	Store 21	90 kbp pLIS1-like	Group 2	Rep26
FSL R8-6828	91650	United States	2010	Store 21	90 kbp pLIS1-like	Group 2	Rep26
FDA00012124	96663	United States	2017	environmental swab	2 RepA	Group 1 and Group 2
2842STDY5753871	102034	Netherlands	2006	Blood		Group 2	Rep26

## Sheet: ST3
Supplementary Table 4: List of L. monocytogenes strains harboring plasmids. Strains are sorted by MLST ST
ST3
Strain	Predicted plasmid size	Country	Year	Source	Remarks	RepA type (Kuenne et al, 2010 PlosOne)	RepA type (PlasmidFinder)
LM50	21422	Italy	2012	Food Production	*	Group 1	Rep25		*strain has more than 200 contigs, plasmid size difficult to determine
LM07-00948	28491	France	2015	Unknown		Group 1	Rep25
Lm5	29810	Italy	2012	Food Production	pLM33-like	Group 1	Rep25
N16-2061	30005	Switzerland	2016	homo sapiens	pLM33-like	Group 1	Rep25
N13-0437	30082	Switzerland	2013	blood	pLM33-like	Group 1	Rep25
P17	30132	Spain	2004	Poultry meat production - abbatoir	pLM33-like	Group 1	Rep25
Lm48	33205	Italy	2012	Food Production	pLM33-like	Group 1	Rep25
SLCC2470	30671	Germany	1966	Human	pLM33-like	Group 1	Rep25
PNUSAL004066	31439	USA	2018	blood	pLM33-like	Group 1	Rep25
Lm36	35279	Italy	2012	Food Production		Group 1	Rep25
SHL008	37657	China	2012	Human		Group 1	Rep25
Lm41	37996	Italy	2012	Food Production		Group 1	Rep25
CFSAN044804	38207	Italy	2004	dairy plant swab		Group 1	Rep25
CFSAN045853	38227	Italy	2014	environmental swab		Group 1	Rep25
CFSAN049287	38227	Italy	2014	blood		Group 1	Rep25
CFSAN049309	39265	Italy	2014	blood		Group 1	Rep25
SLCC0661	42271	Denmark	1958	Human		Group 1	Rep25
SLCC2545	44316	Germany	1966	Human		Group 1	Rep25
CFSAN049280	44451	Italy	2014	blood	Tn7075	Group 1	Rep25
CFSAN012733	49197	Germany	1984	premature birth	pLM7UG1-like	Group 1	Rep25
CFSAN049192	49345	Italy	2017	deer	pLM7UG1-like	Group 1	Rep25
CIP78-43	49363	Germany	1966	Human	pLM7UG1-like	Group 1	Rep25
CFSAN049193	49446	Italy	2017	wild boar	pLM7UG1-like	Group 1	Rep25
CFSAN049190	49496	Italy	2008	chamois	pLM7UG1-like	Group 1	Rep25
F4233	49707	USA	1987	Human	pLM7UG1-like	Group 1	Rep25
CFSAN044751	49889	Italy	2003	food	pLM7UG1-like	Group 1	Rep25
SLCC2482	50100	United Kingdom	2013	unknown	pLM7UG1-like	Group 1	Rep25
CFSAN012735	50511	Germany	1975	premature birth-ear		Group 1	Rep25
CFSAN035172	50553	Chile	2010	Sausage	pLM7UG1-like	Group 1	Rep25
CFSAN044729	56468	Italy	2003	environment	pLM1-2bUG1-like	Group 1	Rep25
FSL N1-017	56487	USA	2006	food	pLM1-2bUG1-like	Group 1	Rep25
A147	56554	Canada	1992	Food	pLM1-2bUG1-like	Group 1	Rep25
Lm213	56554	Switzerland	1999	Meat	pLM1-2bUG1-like	Group 1	Rep25
Lm215	56554	Switzerland	1999	Meat	pLM1-2bUG1-like	Group 1	Rep25
Lm217	56554	Switzerland	2005	Sporadic Listeriosis Case	pLM1-2bUG1-like	Group 1	Rep25
Lm219	56554	Switzerland	1999	Meat	pLM1-2bUG1-like	Group 1	Rep25
CFSAN049292	56895	Italy	2014	blood	pLM1-2bUG1-like	Group 1	Rep25
G6054	57020	USA	1994	Human	pLM1-2bUG1-like	Group 1	Rep25
CFSAN049228	57069	Italy	2004	blood	pLM1-2bUG1-like	Group 1	Rep25
SHL002	57128	China	2007	Human	pLM1-2bUG1-like	Group 1	Rep25
CFSAN049270	57274	Italy	2013	blood	pLM1-2bUG1-like	Group 1	Rep25
CFSAN044761	57300	Italy	2003	swine sausage	pLM1-2bUG1-like	Group 1	Rep25
SLCC2499	57311	Germany	1966	Human	pLM1-2bUG1-like	Group 1	Rep25
R2-502	57557	USA	1994	Food	pLM1-2bUG1-like	Group 1	Rep25
N1-011A	148959	USA	2013	Environment	has 2 RepA	Group 1 and Group 2

## Sheet: ST4
Supplementary Table 4: List of L. monocytogenes strains harboring plasmids. Strains are sorted by MLST ST
ST4
Strain	predicted plasmid size	Country	Year	Source	Remarks	RepA type
DMG1500084	52925	Australia	2010	human		Group 4

## Sheet: ST5
Supplementary Table 4: List of L. monocytogenes strains harboring plasmids. Strains are sorted by MLST ST
ST5
Strain	Predicted plasmid size	Country	Year	Source	Remarks	RepA type (Kuenne et al, 2010 PlosOne)	RepA type (PlasmidFinder)
FDA00005466	21563	United States	2009	swab		Group 1	Rep25
FSL R8-5543	26830	United States	2010	Store 3		Group 2	Rep26
CFSAN006424	27054	United States	2013	environmental swab		Group 2	Rep26
CDPHFDLB-FM17-00118	27289	United States	2017	environmental swab		Group 2	Rep26
CDPHFDLB-FM17-00120	27289	United States	2017	environmental swab		Group 2	Rep26
CDPHFDLB-FM17-00158	27289	United States	2017	environmental swab		Group 2	Rep26
CDPHFDLB-FM17-00159	27289	United States	2017	environmental swab		Group 2	Rep26
FSL R8-5124	27289	United States	2010	Store 13		Group 2	Rep26
FSL R8-6480	27289	United States	2010	Store 13		Group 2	Rep26
FSL R8-7153	27289	United States	2010	Store 13		Group 2	Rep26
FSL R8-7478	27289	United States	2010	Store 13		Group 2	Rep26
PNUSAL000276	27702	United States	2013	blood		Group 2	Rep26
CFSAN044736	27708	Italy	2003	Swine bacon		Group 1	Rep25
FDA00011997	27725	United States	2017	environmental swab		Group 1	Rep25
FDA00005585	28034	United States	2004	environmental swab		Group 2	Rep26
CFSAN028817	29213	United States	2012	RTE deli meats - honey bbq chicken		Group 1	Rep25
FSL L4-0404	29477	United States	2002	Seafood plant		Group 2	Rep26
FDA00005587	31090	United States	2004	environmental swab		Group 2	Rep26
CDPHFDLB-FM17-00109	32419	United States	2017	environmental swab		Group 2	Rep26
FDA00013295	32766	United States	2018	environmental swab		Group 1	Rep25
FDA00006293	32810	United States	2009	environmental swab		Group 1	Rep25
Lm1886	33152	Italy	2012	Cheese processing facility		Group 1	Rep25
FSL R8-5748	33346	United States	2010	Store 29		Group 2	Rep26
FSL R8-5797	33346	United States	2010	Store 18		Group 2	Rep26
FSL R8-6271	33346	United States	2010	Store 29		Group 2	Rep26
FSL R8-6446	33346	United States	2010	Store 18		Group 2	Rep26
FSL R8-6488	33346	United States	2010	Store 8		Group 2	Rep26
FSL R8-7489	33346	United States	2010	Store 26		Group 2	Rep26
FSL R8-7493	33346	United States	2010	Store 29		Group 2	Rep26
FDA00013305	33427	United States	2009	environmental		Group 1	Rep25
FSIS31800873	33480	United States	2018	RTE Product		Group 2	Rep26
FDA00011944	33834	United States	2017	environmental swab		Group 1	Rep25
FDA00013307	34037	United States	2009	environmental		Group 1	Rep25
LM-F-27	34055	Canada	2010	Raw Pork		Group 1	Rep25
LM-F-21	34113	Canada	2010	cheese		Group 1	Rep25
FDA00013333	34333	United States	2009	environmental		Group 1	Rep25
LM-F-25	35185	Canada	2010	beef		Group 1	Rep25
FDA00013308	35517	United States	2009	environmental		Group 1	Rep25
CFSAN045930	36091	Italy	2012	RTE Food		Group 1	Rep25
CFSAN045931	36515	Italy	2012	RTE Food		Group 1	Rep25
CFSAN045927	36518	Italy	2012	raw milk		Group 1	Rep25
CFSAN011015	36861	United States	2014	fresh cheese curd		Group 1	Rep25
CFSAN011017	36933	United States	2014	fresh cheese curd		Group 1	Rep25
FDA00013317	37655	United States	2009	environmental		Group 1	Rep25
FDA00013339	38691	United States	2009	environmental		Group 1	Rep25
FDA00013340	38768	United States	2009	environmental		Group 1	Rep25
FDA00013316	39186	United States	2009	environmental		Group 1	Rep25
CFSAN011018	39214	United States	2014	fresh cheese curd		Group 1	Rep25
FDA00013331	39443	United States	2009	environmental		Group 1	Rep25
FSIS21821878	40434	United States	2018	RTE Product		Group 2	Rep26
FLAG-2676	40691	United States	1999	environmental swab		Group 2	Rep26
FDA00006297	41406	United States	2010	swab		Group 1	Rep25
FDA00013328	41743	United States	2009	environmental		Group 1	Rep25
FDA00013226	41987	United States	2018	environmental		Group 1	Rep25
FDA00013223	42550	United States	2004	Breaded Cod		Group 1	Rep25
CDPHFDLB-FM17-00092	42641	United States	2017	environmental swab		Group 2	Rep26
CFSAN006418	42701	United States	2013	environmental swab		Group 2	Rep26
FDA00013313	42825	United States	2009	environmental		Group 1	Rep25
CFSAN049249	42882	Italy	2016	blood		Group 1	Rep25
FSIS11812467	43159	United States	2018	RTE Product		Group 1	Rep25
FDA00013330	43287	United States	2009	environmental		Group 1	Rep25
FDA00013296	43665	United States	2018	environmental swab		Group 1	Rep25
FDA00013329	44728	United States	2009	environmental		Group 1	Rep25
FDA00013306	44841	United States	2009	environmental		Group 1	Rep25
CFSAN011016	45306	United States	2014	fresh cheese curd		Group 1	Rep25
FDA00013335	45961	United States	2009	environmental		Group 1	Rep25
CDPHFDLB-F14M01635.77-1	46398	United States	2014	enviornmental swabs	2 RepA	Group 1 and Group 2
FSL R8-7474	46637	United States	2010	Store 11		Group 2	Rep26
FDA00013319	46917	United States	2009	environmental		Group 1	Rep25
FDA00013304	47026	United States	2009	environmental		Group 1	Rep25
574479	47067	United States	2016	Sponge bags 2		Group 1	Rep25
PNUSAL004191	47217	United States	2018	Clinical		Group 1	Rep25
FDA00013227	48192	United States	2018	environmental		Group 1	Rep25
FSL R8-5576	49034	United States	2010	Store 8	2 RepA	Group 1 and Group 2
FDA00013309	49449	United States	2009	environmental		Group 1	Rep25
FDA00013327	49714	United States	2009	environmental		Group 1	Rep25
FDA00009294	49765	United States	2015	environmental swab		Group 1	Rep25
FSL R8-6283	49957	United States	2010	Store 13		Group 2	Rep26
FSL R8-7121	49957	United States	2010	Store 29		Group 2	Rep26
FSL R8-7161	49957	United States	2010	Store 13		Group 2	Rep26
05B10010K-1	49962	United States	2005	floor drain		Group 1	Rep25
FSL R8-5809	50024	United States	2010	Store 23		Group 2	Rep26
PNUSAL000355	50081	United States	2013	blood		Group 1	Rep25
CDPHFDLB-F14M01635.77-4	50143	United States	2014	enviornmental swabs	2 RepA	Group 1 and Group 2
33123	50184	United States	2012	Floor Drain (86-448-196 2a)		Group 1	Rep25
FLAG-34716	50668	United States	2017	Swab Sub#67		Group 1	Rep25
FSL R8-7571	50728	United States	2010	Store 21		Group 1	Rep25
18B08050G-5	50834	United States	2018	sponge		Group 2	Rep26
FSL R8-7460	51461	United States	2010	Store 10		Group 1	Rep25
FDA00013318	51755	United States	2009	environmental		Group 1	Rep25
FDA00013312	51795	United States	2009	environmental		Group 1	Rep25
FSL R8-7047	51832	United States	2010	Store 10		Group 1	Rep25
CFSAN006419	51848	United States	2013	environmental swab		Group 2	Rep26
PNUSAL004137	52067	United States	2018	Clinical		Group 2	Rep26
FSL R8-6661	53070	United States	2010	Store 2		Group 1	Rep25
FDA00013314	53181	United States	2009	environmental		Group 1	Rep25
FDA00013310	53223	United States	2009	environmental		Group 1	Rep25
FDA00013338	53370	United States	2009	environmental		Group 1	Rep25
FSL F6-0311	53491	United States	2007	food associated envrironment		Group 1	Rep25
FSL F6-0312	53491	United States	2007	food associated envrironment		Group 1	Rep25
FSL H5-0793	53491	United States	2005	food associated envrironment		Group 1	Rep25
CFSAN006428	53567	United States	2013	environmental swab		Group 2	Rep26
FDA00013311	53618	United States	2009	environmental		Group 1	Rep25
FSL R8-5410	53668	United States	2010	Store 10		Group 1	Rep25
CFSAN028737	53670	United States	2012	watermelon		Group 1	Rep25
CDPHFDLB-FM17-00137	53684	United States	2017	environmental swab		Group 1	Rep25
FDA00013315	53685	United States	2009	environmental		Group 1	Rep25
FSL R8-5610	53730	United States	2010	Store 21		Group 1	Rep25
FSL R8-6341	53730	United States	2010	Store 10		Group 1	Rep25
FSL R8-7870	53734	United States	2011	Store 24		Group 1	Rep25
FSL R8-8816	53769	United States	2011	Store 28		Group 1	Rep25
FSL R8-6359	53769	United States	2010	Store 7		Group 1	Rep25
FSL R8-5088	53770	United States	2010	Store 2		Group 1	Rep25
FSL R8-5463	53770	United States	2010	Store 2		Group 1	Rep25
FSL R8-5686	53770	United States	2010	Store 25		Group 1	Rep25
FSL R8-5786	53770	United States	2010	Store 16		Group 1	Rep25
FSL R8-5866	53770	United States	2010	Store 24		Group 1	Rep25
FSL R8-6036	53770	United States	2010	Store 2		Group 1	Rep25
FSL R8-6045	53770	United States	2010	Store 10		Group 1	Rep25
FSL R8-6112	53770	United States	2010	Store 16		Group 1	Rep25
FSL R8-6208	53770	United States	2010	Store 21		Group 1	Rep25
FSL R8-6232	53770	United States	2010	Store 24		Group 1	Rep25
FSL R8-6244	53770	United States	2010	Store 24		Group 1	Rep25
FSL R8-6305	53770	United States	2010	Store 2		Group 1	Rep25
FSL R8-6317	53770	United States	2010	Store 2		Group 1	Rep25
FSL R8-6345	53770	United States	2010	Store 10		Group 1	Rep25
FSL R8-6603	53770	United States	2010	Store 16		Group 1	Rep25
FSL R8-6649	53770	United States	2010	Store 2		Group 1	Rep25
FSL R8-6725	53770	United States	2010	Store 10		Group 1	Rep25
FSL R8-6739	53770	United States	2010	Store 23		Group 1	Rep25
FSL R8-6791	53770	United States	2010	Store 24		Group 1	Rep25
FSL R8-6848	53770	United States	2010	Store 24		Group 1	Rep25
FSL R8-6870	53770	United States	2010	Store 24		Group 1	Rep25
FSL R8-6936	53770	United States	2010	Store 16		Group 1	Rep25
FSL R8-7020	53770	United States	2010	Store 12		Group 1	Rep25
FSL R8-7198	53770	United States	2010	Store 17		Group 1	Rep25
FSL R8-7534	53770	United States	2010	Store 16		Group 1	Rep25
FSL R8-7554	53770	United States	2010	Store 16		Group 1	Rep25
FSL R8-7603	53770	United States	2010	Store 24		Group 1	Rep25
FSL R8-7635	53770	United States	2010	Store 24		Group 1	Rep25
FSL R8-7866	53770	United States	2011	Store 24		Group 1	Rep25
FSL R8-9402	53770	United States	2011	Store 10		Group 1	Rep25
FSL R8-6721	53846	United States	2010	Store 10		Group 1	Rep25
FSL R8-7133	53958	United States	2010	Store 2		Group 1	Rep25
FSL R8-9398	54348	United States	2011	Store 21		Group 1	Rep25
PNUSAL004114	54903	United States	2018	Clinical		Group 2	Rep26
FDA00013337	55220	United States	2009	environmental		Group 1	Rep25
NRRL_B-33300	55307	United States	2001	environmental swab		Group 1	Rep25
CFSAN010068	55521	United States	2014	cheese		Group 1	Rep25
FDA00013336	55862	United States	2009	environmental		Group 1	Rep25
CDPHFDLB-FM17-00110	56041	United States	2017	environmental swab	2 RepA	Group 1 and Group 2
A40	56554	Canada	1990	Food	pLM1-2bUG1-like	Group 1	Rep25
A57	56554	Canada	1990	Food	pLM1-2bUG1-like	Group 1	Rep25
05B10259H-1	56633	United States	2005	Floor drain		Group 1	Rep25
FLAG-2965	57553	United States	1999	Cuban Sandwich	pLM1-2bUG1-like	Group 1	Rep25
FLAG-2967	57553	United States	1999	Cuban Sandwich	pLM1-2bUG1-like	Group 1	Rep25
05B10259A-1	58483	United States	2005	Deli slicer		Group 1	Rep25
PNUSAL004134	58652	United States	2018	Clinical		Group 1	Rep25
CDPHFDLB-F14M01635.77-2	60170	United States	2014	enviornmental swabs	2 RepA	Group 1 and Group 2
CFSAN006421	60541	United States	2013	environmental swab		Group 2	Rep26
CFSAN012370	60571	United States	2014	italian parsley		Group 1	Rep25
FSL R8-7107	61511	United States	2010	Store 8	2 RepA	Group 1 and Group 2
FSL R8-6257	61626	United States	2010	Store 8	2 RepA	Group 1 and Group 2
PNUSAL004109	61781	United States	2018	Clinical		Group 1	Rep25
FDA00012102	61849	United States	2017	environmental swab		Group 1	Rep25
FLAG-38214	61922	United States	2018	Potato Salad		Group 1	Rep25
FSL R8-5559	62114	United States	2010	Store 8	2 RepA	Group 1 and Group 2
CDPHFDLB-F14M01635.77-3	63218	United States	2014	enviornmental swabs	2 RepA	Group 1 and Group 2
CDPHFDLB-F14M01612.54-2	63320	United States	2014	enviornmental swabs	2 RepA	Group 1 and Group 2
CDPHFDLB-F1702031-086	63345	United States	2017	environmental swab	2 RepA	Group 1 and Group 2
CFSAN035165	64904	Chile	2010	cerebrospinal fluid		Group 1	Rep25
CFSAN035173	64904	Chile	2010	ice cream		Group 1	Rep25
CFSAN035194	65236	Chile	2010	ice cream		Group 1	Rep25
CFSAN023459	65636	United States	2014	white nectarines fire pearl variety		Group 2	Rep26
05B10010F-1	67939	United States	2005	floor drain		Group 1	Rep25
CFSAN008100	68224	United States	2014	Green Chile ingredient		Group 1	Rep25
FSL R8-5108	69777	United States	2010	Store 8	2 RepA	Group 1 and Group 2
PNUSAL004132	70785	United States	2018	3 Bay Sink	Tn7075	Group 1	Rep25
PNUSAL004130	70785	United States	2018	Back Room Drain	Tn7075	Group 1	Rep25
PNUSAL004131	70785	United States	2018	Slicer Drain	Tn7075	Group 1	Rep25
CFSAN028815	71043	United States	2012	RTE deli meats - ham	Tn7075	Group 1	Rep25
FSL R8-6617	72009	United States	2010	Store 21		Group 1	Rep25
FSL R8-7786	72318	United States	2011	Store 21		Group 1	Rep25
FSL R8-7860	72432	United States	2011	Store 24		Group 1	Rep25
FSL R8-5081	72559	United States	2010	Store 2		Group 1	Rep25
FSL R8-5318	72619	United States	2010	Store 10		Group 1	Rep25
CFSAN028697	74221	United States	2011	cantaloupe	2 RepA	Group 1 and Group 2
A146	77711	Canada	1992	Food		Group 1	Rep25
Lm106	77716	Canada	2009	Environmental		Group 1	Rep25
V1649	78808	United States	2018	food		Group 1	Rep25
V1520	78833	United States	2018	human		Group 1	Rep25
p979-1	79203	Canada	2011	Slaughterhouse-environment		Group 1	Rep25
PNUSAL004004	79650	United States	2018	Clinical	pLIS1-like	Group 2	Rep26
FSL R8-5112	80107	United States	2010	Store 8	pLIS1-like	Group 2	Rep26
FSL R8-5119	81330	United States	2010	Store 11	pLIS1-like	Group 2	Rep26
CDPHFDLB-F1704007-002	81538	United States	2017	environmental swab	pLIS1-like	Group 2	Rep26
FSL R8-5744	81571	United States	2010	Store 29	pLIS1-like	Group 2	Rep26
FSL R8-5584	81644	United States	2010	Store 8	pLIS1-like	Group 2	Rep26
MOD1_LS149	81666	United States	1988	spinal fluid	pLIS1-like	Group 2	Rep26
CDPHFDLB-F1704007-008	81716	United States	2017	environmental swab	pLIS1-like	Group 2	Rep26
p958-16	81716	Canada	2011	Slaughterhouse-environment	pLIS1-like	Group 2	Rep26
LM-F-28	85686	Canada	2010	Salami		Group 1	Rep25
FDA00013225	88003	United States	2018	environmental	2 RepA	Group 1 and Group 2
L1254	88735	United States	2009	Human	90kbp pLIS1-like	Group 2	Rep26
LM-F-76	89015	Canada	2010	food	2 RepA	Group 1 and Group 2
LM05-00704	89741	France	2005	Human	90kbp pLIS1-like	Group 2	Rep26
A45	89996	Canada	1990	Food	90kbp pLIS1-like	Group 2	Rep26
Lm235	89996	Switzerland	2011	Environment	90kbp pLIS1-like	Group 2	Rep26
FDA00005535	90265	United States	2005	swab	90kbp pLIS1-like	Group 2	Rep26
11KSM	90284	Austria	2012	Cheese processing and ripening	90kbp pLIS1-like	Group 2	Rep26
4KSM	90514	Austria	2011	Production and packaging	90kbp pLIS1-like	Group 2	Rep26
10KSM	91032	Austria	2012	Production and packaging	90kbp pLIS1-like	Group 2	Rep26
8KSM	91281	Austria	2012	Washing area	90kbp pLIS1-like	Group 2	Rep26
13KSM	91550	Austria	2012	Washing area	90kbp pLIS1-like	Group 2	Rep26
LmNG2	91650	Nigeria	2017	Leaf vegetables	90kbp pLIS1-like	Group 2	Rep26
6KSM	91673	Austria	2011	Cheese processing and ripening	90kbp pLIS1-like	Group 2	Rep26
LM-F-91	93574	Canada	2010	ice cream	2 RepA	Group 1 and Group 2
FSIS11812312	94933	United States	2018	RTE Product	2 RepA	Group 1 and Group 2
LM-F-79	95128	Canada	2010	food	2 RepA	Group 1 and Group 2
J5119	96826	United States	2008	human (Homo sapiens)		Group 2	Rep26
PNUSAL004218	102560	United States	2018	swab		Group 2	Rep26
LM-F-77	102755	Canada	2010	food	2 RepA	Group 1 and Group 2
LM-F-92	102835	Canada	2010	Sundae	2 RepA	Group 1 and Group 2
LM-F-78	108939	Canada	2010	food	2 RepA	Group 1 and Group 2
p961-18	109615	Canada	2011	Slaughterhouse-environment	2 RepA	Group 1 and Group 2
FDA00013357	115806	United States	2018	environmental swab	2 RepA	Group 1 and Group 2
V1569	123151	United States	2018	food	2 RepA	Group 1 and Group 2
LM-F-14	126567	Canada	2009	food	2 RepA	Group 1 and Group 2
CFSAN008331	128037	United States	2013	basil	2 RepA	Group 1 and Group 2
CFSAN004302	129188	United States	2015	uncured canadian bacon	2 RepA	Group 1 and Group 2
FDA00013358	133499	United States	2018	environmental swab	2 RepA	Group 1 and Group 2
p970-1	138982	Canada	2011	Slaughterhouse-environment	2 RepA	Group 1 and Group 2
p972-1	140644	Canada	2011	Slaughterhouse-environment	2 RepA	Group 1 and Group 2
p960-16	140702	Canada	2011	Slaughterhouse-environment	2 RepA	Group 1 and Group 2
p962-16	140702	Canada	2011	Slaughterhouse-environment	2 RepA	Group 1 and Group 2
p964-1	140702	Canada	2011	Slaughterhouse-environment	2 RepA	Group 1 and Group 2
p966-1	140702	Canada	2011	Slaughterhouse-environment	2 RepA	Group 1 and Group 2
p967-1	140702	Canada	2011	Slaughterhouse-environment	2 RepA	Group 1 and Group 2
p968-1	140702	Canada	2011	Slaughterhouse-environment	2 RepA	Group 1 and Group 2
p969-1	140702	Canada	2011	Slaughterhouse-environment	2 RepA	Group 1 and Group 2
p971-1	140702	Canada	2011	Slaughterhouse-environment	2 RepA	Group 1 and Group 2
p973-1	140702	Canada	2011	Slaughterhouse-environment	2 RepA	Group 1 and Group 2
p977-1	140702	Canada	2011	Slaughterhouse-environment	2 RepA	Group 1 and Group 2
p980-1	140702	Canada	2011	Slaughterhouse-environment	2 RepA	Group 1 and Group 2
p981-1	140702	Canada	2011	Slaughterhouse-environment	2 RepA	Group 1 and Group 2
p982-1	140702	Canada	2011	Slaughterhouse-environment	2 RepA	Group 1 and Group 2
p974-1	140704	Canada	2011	Slaughterhouse-environment	2 RepA	Group 1 and Group 2
p965-1	140729	Canada	2011	Slaughterhouse-environment	2 RepA	Group 1 and Group 2
PNUSAL004133	146235	United States	2018	Clinical	2 RepA	Group 1 and Group 2
FDA00012125	147699	United States	2017	environmental swab	2 RepA	Group 1 and Group 2
V1747	151561	United States	2018	food	2 RepA	Group 1 and Group 2
A58	157512	Canada	1990	Food	2 RepA	Group 1 and Group 2
FDA00012987	163030	United States	2018	environmental swab		Group 2	Rep26
FSIS31800845	170166	United States	2018	RTE Product	2 RepA	Group 1 and Group 2

## Sheet: ST6
Supplementary Table 4: List of L. monocytogenes strains harboring plasmids. Strains are sorted by MLST ST
ST6
Strain	Predicted plasmid size	Country	Year	Source	Remarks	RepA type (Kuenne et al, 2010 PlosOne)	RepA type (PlasmidFinder)
TCD918855	4265	South Africa	2015	Clinical sample	pLMST6
2842STDY5753963	4363	Netherlands	2006	Blood	pLMST6
2842STDY5753986	4363	Netherlands	2006	CSF	pLMST6
2842STDY5753905	4365	Netherlands	2006	CSF	pLMST6
2842STDY5753908	4365	Netherlands	2006	Blood	pLMST6
2842STDY5753958	4366	Netherlands	2006	CSF	pLMST6
2842STDY5753964	4389	Netherlands	2006	CSF	pLMST6
Lm90	28031	Canada	2009	Food		Group 1	Rep25
Lm79	28032	Canada	2009	Food		Group 1	Rep25
Lm87	28032	Canada	2009	Food		Group 1	Rep25
FDA00007717	39424	United States	2011	swab		Group 1	Rep25
FDA00005455	45309	United States	2011	swab		Group 1	Rep25
FDA00007036	45358	United States	2011	environmental swabs		Group 1	Rep25
FDA00007038	53185	United States	2011	environmental swabs		Group 1	Rep25
FDA00007037	55585	United States	2011	environmental swabs		Group 1	Rep25
FDA00006804	55690	Chile	2011	langostino, frz, cooked, peeled		Group 1	Rep25
FDA00006803	55741	Chile	2011	langostino, frz, cooked, peeled		Group 1	Rep25
J1926	55803	United States	2002	food		Group 1	Rep25
J1776	55804	United States	2002	patient		Group 1	Rep25
J1817	55804	United States	2002	environmental		Group 1	Rep25
FSL R8-5237	57484	United States	2010	Store 4	Tn7075	Group 1	Rep25
FSL R8-7846	61128	United States	2011	Store 24	Tn7075	Group 1	Rep25
FSL R8-5104	67476	United States	2010	Store 10	Tn7075	Group 2	Rep26
H7858	82248	United States	1998	Frankfurter		Group 2	Rep26
FSL F6-0366	83606	Ecuador	1998	food hot dog		Group 2	Rep26
FSL R8-6691	86858	United States	2010	Store 7	Tn7075	Group 1	Rep25
FDA00012105	88678	United States	2017	environmental swab	Tn7075	Group 1	Rep25
FSIS31800822	90581	United States	2018	environmental: non-food-contact surface	90 kbp pLIS1-like	Group 2	Rep26
FSL R8-5309	92160	United States	2010	Store 7	Tn7075	Group 1	Rep25
FSL R8-7427	92588	United States	2010	Store 7	Tn7075	Group 1	Rep25
FSL R8-5095	96741	United States	2010	Store 7	Tn7075	Group 1	Rep25
FSL R8-8511	97721	United States	2011	Store 7	Tn7075	Group 1	Rep25
FSL R8-5975	97745	United States	2010	Store 7	Tn7075	Group 1	Rep25
FSL R8-8446	97778	United States	2011	Store 28	Tn7075	Group 1	Rep25
FSL R8-7097	97817	United States	2010	Store 7	Tn7075	Group 1	Rep25
FDA00005814	99618	United States	2011	swab	2 RepA	Group 1 and Group 2
FSL R8-5528	99733	United States	2010	Store 7	Tn7075	Group 1	Rep25
FSL R8-5726	99806	United States	2010	Store 27	Tn7075	Group 1	Rep25
FSL R8-5646	99844	United States	2010	Store 22	Tn7075	Group 1	Rep25
FSIS31800823	100151	United States	2018	environmental: non-food-contact surface		Group 2	Rep26
FSL R8-7829	103446	United States	2011	Store 23	2 RepA	Group 1 and Group 2
FSL R8-6765	104100	United States	2010	Store 23	2 RepA	Group 1 and Group 2
FSL R8-7585	104654	United States	2010	Store 23	2 RepA	Group 1 and Group 2
FSL R8-6138	106048	United States	2010	Store 23	2 RepA	Group 1 and Group 2
FSL R8-6896	106084	United States	2010	Store 23	2 RepA	Group 1 and Group 2
FSL R8-7599	106196	United States	2010	Store 23	2 RepA	Group 1 and Group 2
FSL R8-6160	106904	United States	2010	Store 23	2 RepA	Group 1 and Group 2
FSL R8-6908	110401	United States	2010	Store 23	2 RepA	Group 1 and Group 2
FSL R8-6910	111128	United States	2010	Store 23	2 RepA	Group 1 and Group 2
FSL R8-6037	113465	United States	2010	Store 10	2 RepA	Group 1 and Group 2
FSL R8-6122	113520	United States	2010	Store 23	2 RepA	Group 1 and Group 2
FSL R8-6743	113520	United States	2010	Store 23	2 RepA	Group 1 and Group 2
FSL R8-7820	113521	United States	2011	Store 23	2 RepA	Group 1 and Group 2
FSL R8-5844	113522	United States	2010	Store 23	2 RepA	Group 1 and Group 2
FSL R8-8476	113529	United States	2011	Store 21	2 RepA	Group 1 and Group 2
FSL R8-7591	113530	United States	2010	Store 23	2 RepA	Group 1 and Group 2
FSL R8-7812	113561	United States	2011	Store 23	2 RepA	Group 1 and Group 2
FSL R8-5249	114354	United States	2010	Store 7	Tn7075	Group 1	Rep25
FDA00005456	116304	United States	2011	swab	2 RepA	Group 1 and Group 2
FSL R8-5854	120078	United States	2010	Store 24	Tn7075; 2 RepA	Group 1 and Group 2
FSL R8-6914	120652	United States	2010	Store 23	2 RepA	Group 1 and Group 2
FSL R8-7825	124802	United States	2011	Store 23	2 RepA	Group 1 and Group 2
FSL R8-5833	127974	United States	2010	Store 23	2 RepA	Group 1 and Group 2
FSL R8-7842	128400	United States	2011	Store 23	2 RepA	Group 1 and Group 2
FDA00005454	129032	United States	2011	swab	2 RepA	Group 1 and Group 2
FSL R8-5805	130293	United States	2010	Store 23	2 RepA	Group 1 and Group 2

## Sheet: ST7
Supplementary Table 4: List of L. monocytogenes strains harboring plasmids. Strains are sorted by MLST ST
ST7
Strain	Predicted plasmid size	Country	Year	Source	Remarks	RepA type (Kuenne et al, 2010 PlosOne)	RepA type (PlasmidFinder)
A537	56554	Canada	1991	Food	pLM1-2bUG1-like	Group 1	Rep25
A504	57083	Canada	1990	Food	pLM1-2bUG1-like	Group 1	Rep25
A514	57083	Canada	1990	Food	pLM1-2bUG1-like	Group 1	Rep25
A521-3	57083	Canada	1991	Food	pLM1-2bUG1-like	Group 1	Rep25
A531	57083	Canada	1991	Food	pLM1-2bUG1-like	Group 1	Rep25
A536	57083	Canada	1991	Food	pLM1-2bUG1-like	Group 1	Rep25
A544	57083	Canada	1991	Food	pLM1-2bUG1-like	Group 1	Rep25
A550-1	57083	Canada	1991	Food	pLM1-2bUG1-like	Group 1	Rep25
A557	57083	Canada	1991	Food	pLM1-2bUG1-like	Group 1	Rep25
2015TE19005-1355	57530	Italy	2014	blood	pLM1-2bUG1-like	Group 1	Rep25
2015TE24968	57530	Italy	2015	blood	pLM1-2bUG1-like	Group 1	Rep25
PNUSAL004146	57553	USA	2018	clinical	pLM1-2bUG1-like	Group 1	Rep25
PNUSAL004176	69051	USA	2018	blood		Group 2	Rep26
CDPHFDLB-F15M04169-E005-2	79904	USA	2015	Enviornmental Swab	pLIS1-like	Group 2	Rep26
FLAG-2174	81054	USA	1999	Turkey Breast Sandwich	pLIS1-like	Group 2	Rep26
CDPHFDLB-F15M04169-E005	81164	USA	2015	Enviornmental Swab	pLIS1-like	Group 2	Rep26
FSIS11812053	81377	USA	2018	RTE Product	pLIS1-like	Group 2	Rep26
FLAG-2178	81388	USA	1999	Turkey Wrap	pLIS1-like	Group 2	Rep26
CDPHFDLB-F15M04137-P015P2	81568	USA	2015	Mushrooms	pLIS1-like	Group 2	Rep26
FDA00005433	81589	USA	2010	swab	pLIS1-like	Group 2	Rep26
FDA00013248	81589	USA	2018	environmental swab	pLIS1-like	Group 2	Rep26
FDA00013250	81589	USA	2018	environmental swab	pLIS1-like	Group 2	Rep26
FDA00013251	81589	USA	2018	environmental swab	pLIS1-like	Group 2	Rep26
FDA00013252	81589	USA	2018	environmental swab	pLIS1-like	Group 2	Rep26
FDA00013253	81589	USA	2018	environmental swab	pLIS1-like	Group 2	Rep26
FDA00013254	81589	USA	2018	environmental swab	pLIS1-like	Group 2	Rep26
FLAG-2175	81589	USA	1999	Turkey Breast Sandwich	pLIS1-like	Group 2	Rep26
FLAG-3189	81589	USA	1999	Cuban Sandwich	pLIS1-like	Group 2	Rep26
A3	81644	Canada	1990	Food	pLIS1-like	Group 2	Rep26
LM-F-131	81666	Canada	2011	environmental	pLIS1-like	Group 2	Rep26
CDPHFDLB-F1610030-049B	81716	USA	2016	environmental swabs	pLIS1-like	Group 2	Rep26
CFSAN028785	81716	USA	2013	mushrooms	pLIS1-like	Group 2	Rep26
CFSAN028795	81716	USA	2013	regular butter	pLIS1-like	Group 2	Rep26
FDA00012106	90521	USA	2017	environmental swab	90 kbp pLIS1-like	Group 2	Rep26
PNUSAL004158	98418	USA	2018	blood		Group 2	Rep26
PNUSAL004213	99388	USA	2018	blood		Group 2	Rep26
PNUSAL004249	100743	USA	2018	CSF		Group 2	Rep26
PNUSAL004123	101717	USA	2018	clinical		Group 2	Rep26
PNUSAL004034	101768	USA	2018	blood		Group 2	Rep26
PNUSAL004197	101799	USA	2018	clinical sample		Group 2	Rep26
PNUSAL004135	101800	USA	2018	blood		Group 2	Rep26
PNUSAL004160	101800	USA	2018	blood		Group 2	Rep26
FSL F3-631	144907	USA	2003	human blood, 91yr male septicemia		Group 2	Rep26
FDA00013256	150829	USA	2018	environmental swab	2 RepA	Group 2	Rep26
FSL R6-896	156618	USA	2007	environmental, drain sponge	2 RepA	Group 2	Rep26
FSL F2-656	159521	USA	2001	human blood, 86yr female, septicemia	2 RepA	Group 2	Rep26

## Sheet: ST8
Supplementary Table 4: List of L. monocytogenes strains harboring plasmids. Strains are sorted by MLST ST
ST8
Strain	Predicted plasmid size	Country	Year	Source	Remarks	RepA type (Kuenne et al, 2010 PlosOne)	RepA type (PlasmidFinder)
CFSAN045838	4265	Italy	2014	Smoked salmon	pLMST6
LM66	6038	Italy	2012	Food Production	*	Group 2	Rep26		* plasmid size cannot be accurately estimated (assembly has many contigs)
LM70	9955	Italy	2012	Food Production	*	Group 2	Rep26
LM67	10000	Italy	2011	Food Production	*	Group 2	Rep26
LM71	39849	Italy	2013	Food Production	*	Group 2	Rep26
DMG1500131	69432	Australia	2011	Human		Group 2	Rep26
L1976	79267	Ireland	2015	Food production		Group 2	Rep26
DMG1500066	81218	Australia	2009	Human		Group 2	Rep26
PNUSAL004094	81447	USA	2018	Blood		Group 2	Rep26
FDA00007634	82072	USA	2011	environmental swab	* pLMR479a-like	Group 2	Rep26
DMG1500174	82741	Australia	2012	Food		Group 2	Rep26
CFSAN045822	85897	Italy	2013	chicken meat	pLMR479a-like	Group 2	Rep26
CFSAN045812	85900	Italy	2013	sushi	pLMR479a-like	Group 2	Rep26
MF5369	86208	Norway	2011	Poultry processing facility	pLMR479a-like	Group 2	Rep26
FDA00005629	86271	Chile	2012	cold smoked salmon	pLMR479a-like	Group 2	Rep26
SHL004	86298	China	2008	Clinical (human blood)	pLMR479a-like	Group 2	Rep26
LM08-1457	86386	France	2015	Human	pLMR479a-like	Group 2	Rep26
CFSAN045777	86402	Italy	2012	cooked ham	pLMR479a-like	Group 2	Rep26
CFSAN045798	86463	Italy	2013	swab	pLMR479a-like	Group 2	Rep26
SSIAC385	86513	Denmark	2017	Human	pLMR479a-like	Group 2	Rep26
CFSAN045779	86553	Italy	2012	dairy plant swab	pLMR479a-like	Group 2	Rep26
CFSAN044784	86562	Italy	2004	pasta	pLMR479a-like	Group 2	Rep26
N12-0123	86570	Switzerland	2012	liquor	pLMR479a-like	Group 2	Rep26
SSIAC382	86570	Denmark	2017	Human	pLMR479a-like	Group 2	Rep26
SSIAC383	86570	Denmark	2017	Human	pLMR479a-like	Group 2	Rep26
CFSAN044783	86602	Italy	2004	fish	pLMR479a-like	Group 2	Rep26
N13-0739	86606	Switzerland	2013	blood	pLMR479a-like	Group 2	Rep26
LmN1546	86616	Switzerland	2011	Ham	pLMR479a-like	Group 2	Rep26
CFSAN045775	86623	Italy	2012	salami	pLMR479a-like	Group 2	Rep26
CFSAN045792	86623	Italy	2012	salami	pLMR479a-like	Group 2	Rep26
CFSAN045769	86625	Italy	2012	salami	pLMR479a-like	Group 2	Rep26
CFSAN045772	86625	Italy	2012	fresh sausage	pLMR479a-like	Group 2	Rep26
CFSAN045788	86625	Italy	2012	meat product (kebob)	pLMR479a-like	Group 2	Rep26
CFSAN045826	86625	Italy	2013	chicken	pLMR479a-like	Group 2	Rep26
CFSAN049247	86632	Italy	2015	blood	pLMR479a-like	Group 2	Rep26
SHL015	86633	China	2008	Beef	pLMR479a-like	Group 2	Rep26
R479a	86652	Denmark	1996	Cold-smoked salmon product	pLMR479a-like	Group 2	Rep26
MF3949	86654	Norway	2011	Salmon processing facility	pLMR479a-like	Group 2	Rep26
MF4245	86654	Norway	2001	Salmon processing facility	pLMR479a-like	Group 2	Rep26
Lm21045	86655	Germany	2014	unknown	pLMR479a-like	Group 2	Rep26
CFSAN045840	86668	Italy	2014	meat product	pLMR479a-like	Group 2	Rep26
MF5377	86671	Norway	2013	Poultry processing facility	pLMR479a-like	Group 2	Rep26
CFSAN045842	86672	Italy	2014	cured sausage	pLMR479a-like	Group 2	Rep26
MF4077	86693	Norway	2011	Salmon processing facility	pLMR479a-like	Group 2	Rep26
CFSAN049311	86694	Italy	2014	blood	pLMR479a-like	Group 2	Rep26
2842STDY5753899	86718	Netherlands	2006	CSF	pLMR479a-like	Group 2	Rep26
CFSAN045782	86723	Italy	2012	bovine fresh meat	pLMR479a-like	Group 2	Rep26
CFSAN045804	86732	Italy	2013	chicken salad	pLMR479a-like	Group 2	Rep26
12-106	86806	China	2012	blood	pLMR479a-like	Group 2	Rep26
DMG1500035	86813	Australia	2000	Food		Group 2	Rep26
CFSAN045953	100149	Italy	2012	salami		Group 2	Rep26
LM1889	100841	Italy	2012	Ricotta cheese		Group 2	Rep26
LM1823	101825	Italy	2012	Ricotta cheese		Group 2	Rep26

## Sheet: ST9
Supplementary Table 4: List of L. monocytogenes strains harboring plasmids. Strains are sorted by MLST ST
ST9
Strain	Predicted plasmid size	Country	Year	Source	Remarks	RepA type (Kuenne et al, 2010 PlosOne)	RepA type (PlasmidFinder)
Lm45	13759	Italy	2012	Food Production	*	Group 1	Rep25	* plasmid size cannot be accurately estimated (assembly has many contigs)
Lm21	22772	Italy	2012	Food Production	*	Group 1	Rep25
CFSAN045823	25489	Italy	2013	charcuterie product	pMF4545-like	Group 1	Rep25
CFSAN045957	25527	Italy	2014	bacon	pMF4545-like	Group 1	Rep25
CFSAN044746	25530	Italy	2003	beef	pMF4545-like	Group 1	Rep25
CFSAN045996	25530	Italy	2011	raw milk	pMF4545-like	Group 1	Rep25
CFSAN046017	25530	Italy	2011	smoked salmon	pMF4545-like	Group 1	Rep25
CFSAN045961	25531	Italy	2011	Environmental Swab	pMF4545-like	Group 1	Rep25
CFSAN045990	25531	Italy	2011	minced meat	pMF4545-like	Group 1	Rep25
CFSAN044734	25532	Italy	2003	beef	pMF4545-like	Group 1	Rep25
CFSAN045975	25532	Italy	2011	swab	pMF4545-like	Group 1	Rep25
N14-0261	25534	Switzerland	2014	Meat, meat product	pMF4545-like	Group 1	Rep25
CFSAN046008	25535	Italy	2011	Environmental swab	pMF4545-like	Group 1	Rep25
CFSAN044739	25550	Italy	2003	beef	pMF4545-like	Group 1	Rep25
CFSAN044748	25550	Italy	2003	swine sausage	pMF4545-like	Group 1	Rep25
CFSAN044776	25550	Italy	2003	environment	pMF4545-like	Group 1	Rep25
CFSAN045813	25550	Italy	2013	RTE meat	pMF4545-like	Group 1	Rep25
CFSAN045960	25550	Italy	2011	cheese	pMF4545-like	Group 1	Rep25
CFSAN045985	25550	Italy	2011	smoked salmon	pMF4545-like	Group 1	Rep25
CFSAN045998	25550	Italy	2011	minced meat	pMF4545-like	Group 1	Rep25
CFSAN046020	25550	Italy	2011	raw milk	pMF4545-like	Group 1	Rep25
CFSAN046022	25550	Italy	2011	raw milk	pMF4545-like	Group 1	Rep25
CFSAN046030	25550	Italy	2011	hamburger	pMF4545-like	Group 1	Rep25
CFSAN046045	25550	Italy	2010	Salami	pMF4545-like	Group 1	Rep25
CFSAN046053	25550	Italy	2010	Environmental Swab	pMF4545-like	Group 1	Rep25
CFSAN049189	25550	Italy	2008	deer meat	pMF4545-like	Group 1	Rep25
MF4545	25550	Norway	2012	meat processing facility	pMF4545-like	Group 1	Rep25
CFSAN045959	25551	Italy	2011	salami	pMF4545-like	Group 1	Rep25
CFSAN045983	25554	Italy	2011	cheese	pMF4545-like	Group 1	Rep25
CFSAN045994	25554	Italy	2011	minced meat	pMF4545-like	Group 1	Rep25
CFSAN045997	25554	Italy	2011	raw milk	pMF4545-like	Group 1	Rep25
CFSAN046024	25554	Italy	2011	raw milk	pMF4545-like	Group 1	Rep25
CFSAN044738	25555	Italy	2003	minced meat	pMF4545-like	Group 1	Rep25
CFSAN045962	25567	Italy	2011	raw milk	pMF4545-like	Group 1	Rep25
CFSAN045866	25569	Italy	2014	salami	pMF4545-like	Group 1	Rep25
Lm216	25605	Switzerland	2000	Meat	pMF4545-like	Group 1	Rep25
Lm218	25605	Switzerland	2005	Sporadic Listeriosis Case	pMF4545-like	Group 1	Rep25
Lm233	25605	Switzerland	2002	Meat	pMF4545-like	Group 1	Rep25
CFSAN045965	25609	Italy	2011	minced meat	pMF4545-like	Group 1	Rep25
FDA00012663	28446	USA	2006	environmental swab		Group 1	Rep25
FDA00006384	28961	USA	2009	environmental swab		Group 1	Rep25
CFSAN007546	31398	USA	2013	swab		Group 1	Rep25
FDA00012668	34973	USA	2006	environmental swab		Group 1	Rep25
CFSAN007542	36091	USA	2013	swab		Group 1	Rep25
FDA00012665	36566	USA	2006	environmental swab		Group 1	Rep25
LM-F-13	37071	Canada	2009	meat		Group 1	Rep25
CFSAN007541	38005	USA	2013	swab		Group 1	Rep25
CFSAN045977	39591	Italy	2011	salami		Group 1	Rep25
CFSAN045974	39719	Italy	2011	minced meat		Group 1	Rep25
CFSAN046004	39765	Italy	2011	smoked salmon		Group 1	Rep25
CFSAN046025	39785	Italy	2011	raw milk		Group 1	Rep25
CFSAN046007	39787	Italy	2011	RTE salad		Group 1	Rep25
CFSAN045803	40908	Italy	2013	chicken salad		Group 1	Rep25
CFSAN045787	40912	Italy	2012	salami		Group 1	Rep25
CFSAN045828	40912	Italy	2013	fish		Group 1	Rep25
CFSAN045821	41027	Italy	2013	salami		Group 1	Rep25
A524	43821	Canada	1991	Food		Group 1	Rep25
A546	43821	Canada	1991	Food		Group 1	Rep25
A560	43821	Canada	1991	Food		Group 1	Rep25
FDA00012667	45150	USA	2006	environmental swab		Group 1	Rep25
FSIS11812054	46456	USA	2018	Product-RTE-Fully Cooked, Sausage Products		Group 1	Rep25
NRRL B-33344	46735	USA	2002	polish sausage		Group 1	Rep25
CFSAN046040	46793	Italy	2006	Salami paste		Group 1	Rep25
CFSAN044849	47019	Italy	2006	salami		Group 1	Rep25
PNUSAL004047	47817	USA	2018	Polish Sausage		Group 1	Rep25
CFSAN049195	47855	Italy	2008	wild boar meat		Group 1	Rep25
A22	47880	Canada	1990	Food		Group 1	Rep25
A23	47880	Canada	1990	Food		Group 1	Rep25
A30	47880	Canada	1990	Food		Group 1	Rep25
A535	47880	Canada	1991	Food		Group 1	Rep25
A538	47880	Canada	1991	Food		Group 1	Rep25
A555	47880	Canada	1991	Food		Group 1	Rep25
PNUSAL000025	47880	USA	2013	blood		Group 1	Rep25
CFSAN044844	47901	Italy	2006	salami		Group 1	Rep25
CFSAN046035	47901	Italy	2011	meat		Group 1	Rep25
CFSAN049196	47904	Italy	2008	Environmental		Group 1	Rep25
A505	47931	Canada	1990	Food		Group 1	Rep25
CFSAN049194	48060	Italy	2008	Animal Hide		Group 1	Rep25
CFSAN045781	48383	Italy	2012	bacon		Group 1	Rep25
CFSAN044843	48410	Italy	2006	salami		Group 1	Rep25
CFSAN049191	48527	Italy	2008	deer meat		Group 1	Rep25
CFSAN044775	48640	Italy	2003	environment		Group 1	Rep25
CFSAN012532	52817	USA	2014	environmental		Group 1	Rep25
V2275	54112	USA	2018	plant environment		Group 1	Rep25
FDA00012664	54367	USA	2006	environmental swab		Group 1	Rep25
FDA00013303	55472	USA	2009	environmental		Group 1	Rep25
CFSAN045780	56269	Italy	2012	meat	pLM1-2bUG1-like	Group 1	Rep25
FDA00005534	55719	USA	2005	swab		Group 1	Rep25
CFSAN045791	56691	Italy	2012	cheese	pLM1-2bUG1-like	Group 1	Rep25
CFSAN049251	57007	Italy	2014	clinical	pLM1-2bUG1-like	Group 1	Rep25
A507	57083	Canada	1990	Food	pLM1-2bUG1-like	Group 1	Rep25
A509	57083	Canada	1990	Food	pLM1-2bUG1-like	Group 1	Rep25
Lm15	56554	Italy	2012	Food Production	pLM1-2bUG1-like	Group 1	Rep25
Lm76	56554	Canada	2009	Food	pLM1-2bUG1-like	Group 1	Rep25
FDA00009336	56651	USA	2015	environmental swabs		Group 1	Rep25
CFSAN045766	56737	Italy	2012	minced beef	pLM1-2bUG1-like	Group 1	Rep25
CFSAN045771	56741	Italy	2012	minced meat	pLM1-2bUG1-like	Group 1	Rep25
CFSAN045783	56741	Italy	2012	beef	pLM1-2bUG1-like	Group 1	Rep25
CFSAN045793	57246	Italy	2012	minced meat	pLM1-2bUG1-like	Group 1	Rep25
CFSAN044782	57325	Italy	2004	environment		Group 2	Rep26
CFSAN045774	57490	Italy	2012	minced meat	pLM1-2bUG1-like	Group 1	Rep25
A528	57576	Canada	1991	Food	pLM58-like	Group 1	Rep25
Lm105	57576	Canada	2009	Food	pLM58-like	Group 1	Rep25
Lm14	57576	Canada	2009	Food	pLM58-like	Group 1	Rep25
CFSAN035200	57719	Chile	2009	Environment	pLM1-2bUG1-like	Group 1	Rep25
Lm231	58255	Switzerland	2004	Asymptomatic Human Carriage		Group 1	Rep25
CFSAN035186	58387	Chile	2010	bologna sausage		Group 1	Rep25
Lm77097	58400	France	1998	Human		Group 1	Rep25
198	58524	Ireland	2007	cheese	pLM58-like	Group 1	Rep25
MF4626	58524	Norway	2012	meat processing facility	pLM58-like	Group 1	Rep25
CFSAN035174	58691	Chile	2010	bologna sausage	pLM58-like	Group 1	Rep25
CFSAN035190	59053	Chile	2009	sausage	pLM58-like	Group 1	Rep25
Lm09-01004	59485	France	2009	Human		Group 1	Rep25
CFSAN044818	59706	Italy	2005	environment		Group 1	Rep25
CFSAN045829	59759	Italy	2013	meat		Group 1	Rep25
FDA00009334	61055	USA	2015	environmental swabs		Group 1	Rep25
p959-10	61623	Canada	2011	Slaughterhouse-environment		Group 1	Rep25
p976-9	61623	Canada	2011	Slaughterhouse-environment		Group 1	Rep25
p983-6	61623	Canada	2011	Slaughterhouse-environment		Group 1	Rep25
p984-16	61623	Canada	2011	Slaughterhouse-environment		Group 1	Rep25
p985-16	61623	Canada	2011	Slaughterhouse-environment		Group 1	Rep25
p963-1	61872	Canada	2011	Slaughterhouse-environment		Group 1	Rep25
CFSAN022996	62081	USA	2014	non-food-contact surface		Group 1	Rep25
p978-1	62273	Canada	2011	Slaughterhouse-environment		Group 1	Rep25
CFSAN028783	62725	USA	2013	mushrooms		Group 1	Rep25
MF4697	63151	Norway	2012	meat processing facility		Group 1	Rep25
MF4624	63182	Norway	2012	meat processing facility		Group 1	Rep25
MF6172	63182	Norway	2012	meat processing facility		Group 1	Rep25
FSIS31800592	63323	USA	2018	environmental: non-food-contact surface		Group 1	Rep25
Lm20	64598	Canada	2009	Environmental		Group 1	Rep25
CFSAN013587	64813	USA	2013	mild souse		Group 1	Rep25
Lm22	65637	Italy	2012	Food Production		Group 2	Rep26
Lm44	65637	Italy	2012	Food Production		Group 2	Rep26
Lm53	65637	Italy	2014	Food Production		Group 2	Rep26
CFSAN028665	66452	USA	2011	cantaloupe		Group 1	Rep25
LM-F-117	66597	Canada	2011	Kulin Smoked		Group 1	Rep25
FSIS21821911	66775	USA	2018	environmental: non-food-contact surface		Group 1	Rep25
05B10029C-1	68736	USA	2005	food		Group 1	Rep25
CFSAN044778	69176	Italy	2003	meat		Group 2	Rep26
FDA00012101	73645	USA	2017	environmental swab		Group 1	Rep25
CFSAN007545	75174	USA	2013	swab		Group 1	Rep25
FDA00006365	76485	USA	2009	swab		Group 1	Rep25
FDA00006366	79624	USA	2009	swab		Group 1	Rep25
FDA00006367	80771	USA	2009	swab		Group 1	Rep25
A28	81510	Canada	1990	Food		Group 2	Rep26
A46	81510	Canada	1990	Food		Group 2	Rep26
FSL R8-6892	81555	USA	2010	Store 23		Group 2	Rep26
CFSAN018393	81666	USA	2013	environmental: food-contact surface	pLIS1 like plasmids	Group 2	Rep26
V1053	81716	USA	2018	human	pLIS1 like plasmids	Group 2	Rep26
FSL R8-6134	81798	USA	2010	Store 23		Group 2	Rep26
FDA00006368	82904	USA	2009	swab		Group 1	Rep25
CFSAN044803	87218	Italy	2004	environment		Group 2	Rep26
CFSAN044794	87238	Italy	2004	swine sausage		Group 2	Rep26
CFSAN044841	87238	Italy	2006	salami		Group 2	Rep26
Lm10	89025	Italy	2012	Food Production	90 kbp pLIS1-like	Group 2	Rep26
CFSAN035161	121983	Chile	2009	amniotic fluid	2 RepA	Group 1 and 2
Lmo33H08	137582	England	2011	Factory	2 RepA	Group 1 and 2
FSIS11812749	146622	USA	2018	RTE Product	2 RepA	Group 1 and 2
LM-F-127	148010	Canada	2011	Hungarian Sausage		Group 1	Rep25

## Sheet: ST14
Supplementary Table 4: List of L. monocytogenes strains harboring plasmids. Strains are sorted by MLST ST
ST14
Strain	Predicted plasmid size	Country	Year	Source	Remarks	RepA type (Kuenne et al, 2010 PlosOne)	RepA type (PlasmidFinder)
CFSAN049285	72147	Italy	2014	blood/CSF		Group 1	Rep25
CFSAN049283	72177	Italy	2014	CSF		Group 1	Rep25
TX-ACF1700325	81394	USA	2017	environmental swab	pLIS1-like	Group 2	Rep26
FDA00011082	81588	USA	2016	environmental swab	pLIS1-like	Group 2	Rep26
FDA00011081	81597	USA	2016	environmental swab		Group 2	Rep26
FSIS1607415	89065	USA	2016	RTE product	90 kbp pLIS1-like	Group 2	Rep26
FSIS1607414	89664	USA	2016	RTE product	90 kbp pLIS1-like	Group 2	Rep26
FDA00006375	89772	USA	2011	swab	90 kbp pLIS1-like	Group 2	Rep26
FDA00006376	89772	USA	2011	swab	90 kbp pLIS1-like	Group 2	Rep26
FDA00010036	89772	USA	2016	environmental swab	90 kbp pLIS1-like	Group 2	Rep26
FDA00010037	89772	USA	2016	environmental swab	90 kbp pLIS1-like	Group 2	Rep26
FSIS1607413	89772	USA	2016	RTE product	90 kbp pLIS1-like	Group 2	Rep26
FSIS1607416	89772	USA	2016	RTE product	90 kbp pLIS1-like	Group 2	Rep26
CFSAN060238	89772	USA	2017	environmental sponge	90 kbp pLIS1-like	Group 2	Rep26
CFSAN060236	89772	USA	2017	environmental sponge	90 kbp pLIS1-like	Group 2	Rep26
CFSAN060235	89772	USA	2017	environmental sponge	90 kbp pLIS1-like	Group 2	Rep26
CFSAN060234	89772	USA	2017	environmental sponge	90 kbp pLIS1-like	Group 2	Rep26
FDA00011133	90037	USA	2016	environmental swab	90 kbp pLIS1-like	Group 2	Rep26
CFSAN060237	90413	USA	2017	environmental sponge	90 kbp pLIS1-like	Group 2	Rep26
FDA00007083	90562	USA	2005	grilled chili dog with cheese	90 kbp pLIS1-like	Group 2	Rep26
FDA00006371	90562	USA	2011	swab	90 kbp pLIS1-like	Group 2	Rep26
FDA00006373	90562	USA	2011	swab	90 kbp pLIS1-like	Group 2	Rep26
FDA00006374	90584	USA	2011	swab	90 kbp pLIS1-like	Group 2	Rep26
FDA00011777	90502	USA	2017	swab	90 kbp pLIS1-like	Group 2	Rep26
FDA00007082	138762	USA	2005	grilled chili dog with cheese		Group 2	Rep26

[truncated: 4 more sheets: ST120, ST121, ST155, ST204]
